# Supplementary material for: A Three-Dimensional Coordination Framework with a Ferromagnetic Coupled Ni(II)-CrO4 Layer: Synthesis, Structure, and Magnetic Studies
Source: Polymers (Basel). 2022 Apr 24;14(9):1735. doi: 10.3390/polym14091735 (PMC9103387; doi:10.3390/polym14091735)
Supplement: Supplementary file 1 [file polymers-14-01735-s001.zip]

Archive with 3 entries (3 files):
- checkcif.pdf
- ic20612.cif
- Ni-CrO4-bpm_ESI_05Apr2022.pdf
