# Supplementary material for: A Three-Dimensional Coordination Framework with a Ferromagnetic Coupled Ni(II)-CrO4 Layer: Synthesis, Structure, and Magnetic Studies
Source: Polymers (Basel). 2022 Apr 24;14(9):1735. doi: 10.3390/polym14091735 (PMC9103387; doi:10.3390/polym14091735)
Supplement: Supplementary file 1 [file polymers-14-01735-s001.zip › ic20612.cif]

 
data_ic20612 
  
_audit_creation_method            'SHELXL-2018/3' 
_shelx_SHELXL_version_number      '2018/3' 
_chemical_name_systematic         ? 
_chemical_name_common             ? 
_chemical_melting_point           ? 
_chemical_formula_moiety          ? 
_chemical_formula_sum 
 'C8 H8 Cr N4 Ni O5' 
_chemical_formula_weight          350.89 
  
loop_ 
 _atom_type_symbol 
 _atom_type_description 
 _atom_type_scat_dispersion_real 
 _atom_type_scat_dispersion_imag 
 _atom_type_scat_source 
 'C'  'C'   0.0033   0.0016 
 'International Tables Vol C Tables 4.2.6.8 and 6.1.1.4' 
 'H'  'H'   0.0000   0.0000 
 'International Tables Vol C Tables 4.2.6.8 and 6.1.1.4' 
 'N'  'N'   0.0061   0.0033 
 'International Tables Vol C Tables 4.2.6.8 and 6.1.1.4' 
 'O'  'O'   0.0106   0.0060 
 'International Tables Vol C Tables 4.2.6.8 and 6.1.1.4' 
 'Cr'  'Cr'   0.3209   0.6236 
 'International Tables Vol C Tables 4.2.6.8 and 6.1.1.4' 
 'Ni'  'Ni'   0.3393   1.1124 
 'International Tables Vol C Tables 4.2.6.8 and 6.1.1.4' 
  
_space_group_crystal_system       monoclinic 
_space_group_IT_number            4 
_space_group_name_H-M_alt         'P 21' 
_space_group_name_Hall            'P 2yb' 
  
_shelx_space_group_comment 
; 
The symmetry employed for this shelxl refinement is uniquely defined 
by the following loop, which should always be used as a source of 
symmetry information in preference to the above space-group names. 
They are only intended as comments. 
; 
  
loop_ 
 _space_group_symop_operation_xyz 
 'x, y, z' 
 '-x, y+1/2, -z' 
  
_cell_length_a                    6.6931(2) 
_cell_length_b                    8.4975(2) 
_cell_length_c                    9.8328(2) 
_cell_angle_alpha                 90 
_cell_angle_beta                  102.7114(9) 
_cell_angle_gamma                 90 
_cell_volume                      545.53(2) 
_cell_formula_units_Z             2 
_cell_measurement_temperature     150(2) 
_cell_measurement_reflns_used     9651 
_cell_measurement_theta_min       3.20 
_cell_measurement_theta_max       34.96 
  
_exptl_crystal_description        plate 
_exptl_crystal_colour             pale-yellow 
_exptl_crystal_density_meas       ? 
_exptl_crystal_density_method     ? 
_exptl_crystal_density_diffrn     2.136 
_exptl_crystal_F_000              352 
_exptl_transmission_factor_min    ? 
_exptl_transmission_factor_max    ? 
_exptl_crystal_size_max           0.128 
_exptl_crystal_size_mid           0.093 
_exptl_crystal_size_min           0.026 
_exptl_absorpt_coefficient_mu     2.745 
_shelx_estimated_absorpt_T_min    0.720 
_shelx_estimated_absorpt_T_max    0.932 
_exptl_absorpt_correction_type    multi-scan 
_exptl_absorpt_correction_T_min   0.7735 
_exptl_absorpt_correction_T_max   0.9012 
_exptl_absorpt_process_details    'Bruker SADABS' 
_exptl_absorpt_special_details    ? 
_diffrn_ambient_temperature       150(2) 
_diffrn_radiation_wavelength      0.71073 
_diffrn_radiation_type            MoK\a 
_diffrn_source                    ? 
_diffrn_measurement_device_type   'Bruker D8 VENTURE' 
_diffrn_measurement_method        '\f and \w scans' 
_diffrn_detector_area_resol_mean  ? 
_diffrn_reflns_number             7519 
_diffrn_reflns_av_unetI/netI      0.0492 
_diffrn_reflns_av_R_equivalents   0.0255 
_diffrn_reflns_limit_h_min        -10 
_diffrn_reflns_limit_h_max        8 
_diffrn_reflns_limit_k_min        -13 
_diffrn_reflns_limit_k_max        13 
_diffrn_reflns_limit_l_min        -15 
_diffrn_reflns_limit_l_max        15 
_diffrn_reflns_theta_min          3.120 
_diffrn_reflns_theta_max          34.983 
_diffrn_reflns_theta_full         25.242 
_diffrn_measured_fraction_theta_max   0.997 
_diffrn_measured_fraction_theta_full  0.993 
_diffrn_reflns_Laue_measured_fraction_max    0.997 
_diffrn_reflns_Laue_measured_fraction_full   0.993 
_diffrn_reflns_point_group_measured_fraction_max   0.995 
_diffrn_reflns_point_group_measured_fraction_full  0.991 
_reflns_number_total              4778 
_reflns_number_gt                 4577 
_reflns_threshold_expression      'I > 2\s(I)' 
_reflns_Friedel_coverage          0.894 
_reflns_Friedel_fraction_max      0.993 
_reflns_Friedel_fraction_full     0.988 
  
_reflns_special_details 
; 
 Reflections were merged by SHELXL according to the crystal 
 class for the calculation of statistics and refinement. 
  
 _reflns_Friedel_fraction is defined as the number of unique 
 Friedel pairs measured divided by the number that would be 
 possible theoretically, ignoring centric projections and 
 systematic absences. Completness statistics refer to single and 
 composite reflections containing twin component 1 only. 
; 
  
_computing_data_collection        'Bruker APEX3' 
_computing_cell_refinement        'Bruker SAINT' 
_computing_data_reduction         'Bruker SAINT' 
_computing_structure_solution     'SHELXT (Sheldrick 2015)' 
_computing_structure_refinement 'SHELXL-2018/3 (Sheldrick, 2018)' 
_computing_molecular_graphics     'Bruker SHELXTL' 
_computing_publication_material   'Bruker SHELXTL' 
_refine_special_details 
; 
 Refined as a 2-component inversion twin. 
; 
_refine_ls_structure_factor_coef  Fsqd 
_refine_ls_matrix_type            full 
_refine_ls_weighting_scheme       calc 
_refine_ls_weighting_details 
'w=1/[\s^2^(Fo^2^)+(0.0192P)^2^+0.0230P] where P=(Fo^2^+2Fc^2^)/3' 
_atom_sites_solution_primary      ? 
_atom_sites_solution_secondary    ? 
_atom_sites_solution_hydrogens    mixed 
_refine_ls_hydrogen_treatment     constr 
_refine_ls_extinction_method      none 
_refine_ls_extinction_coef        . 
_refine_ls_abs_structure_details 
; 
 Refined as an inversion twin. 
; 
_refine_ls_abs_structure_Flack    0.026(13) 
_chemical_absolute_configuration  ? 
_refine_ls_number_reflns          4778 
_refine_ls_number_parameters      183 
_refine_ls_number_restraints      25 
_refine_ls_R_factor_all           0.0274 
_refine_ls_R_factor_gt            0.0255 
_refine_ls_wR_factor_ref          0.0611 
_refine_ls_wR_factor_gt           0.0598 
_refine_ls_goodness_of_fit_ref    1.030 
_refine_ls_restrained_S_all       1.072 
_refine_ls_shift/su_max           0.001 
_refine_ls_shift/su_mean          0.000 
  
loop_ 
 _atom_site_label 
 _atom_site_type_symbol 
 _atom_site_fract_x 
 _atom_site_fract_y 
 _atom_site_fract_z 
 _atom_site_U_iso_or_equiv 
 _atom_site_adp_type 
 _atom_site_occupancy 
 _atom_site_site_symmetry_order 
 _atom_site_calc_flag 
 _atom_site_refinement_flags_posn 
 _atom_site_refinement_flags_adp 
 _atom_site_refinement_flags_occupancy 
 _atom_site_disorder_assembly 
 _atom_site_disorder_group 
Ni1 Ni 0.74190(4) 0.46917(3) 0.95522(3) 0.00612(6) Uani 1 1 d . . . . . 
Cr1 Cr 0.23938(5) 0.57096(4) 0.91374(3) 0.00602(7) Uani 1 1 d . . . . . 
O1 O 0.4486(3) 0.4656(3) 0.97796(19) 0.0210(4) Uani 1 1 d . . . . . 
O2 O 0.2427(4) 0.7360(2) 1.0020(2) 0.0266(5) Uani 1 1 d . U . . . 
O3 O 0.0387(3) 0.4647(3) 0.93160(18) 0.0168(3) Uani 1 1 d . . . . . 
O4 O 0.2281(3) 0.6114(2) 0.75193(18) 0.0134(3) Uani 1 1 d . . . . . 
O5 O 0.7344(4) 0.7100(2) 0.9125(2) 0.0212(4) Uani 1 1 d . . . . . 
H5A H 0.844205 0.727086 0.967492 0.032 Uiso 1 1 d R U . . . 
H5B H 0.640065 0.732366 0.951312 0.032 Uiso 1 1 d R U . . . 
N1 N 0.6482(3) 0.4126(2) 0.7428(2) 0.0081(3) Uani 1 1 d . . . . . 
N2 N 0.4217(4) 0.2644(3) 0.5693(2) 0.0154(4) Uani 1 1 d . . . . . 
N3 N 0.8429(3) 0.5076(2) 0.1728(2) 0.0110(3) Uani 1 1 d . . . . . 
N4 N 1.1185(13) 0.5742(10) 0.3553(9) 0.0142(9) Uani 0.543(16) 1 d . U P A 1 
N4' N 1.1414(15) 0.5324(12) 0.3627(11) 0.0142(9) Uani 0.457(16) 1 d . . P A 2 
C1 C 0.4877(4) 0.3163(3) 0.6985(2) 0.0116(4) Uani 1 1 d . . . . . 
H1 H 0.414941 0.282394 0.766004 0.014 Uiso 1 1 calc R U . . . 
C2 C 0.7499(3) 0.4604(3) 0.6471(2) 0.0093(3) Uani 1 1 d . . . . . 
H2 H 0.860584 0.532054 0.673559 0.011 Uiso 1 1 calc R U . . . 
C3 C 0.6971(4) 0.4074(3) 0.5092(2) 0.0095(4) Uani 1 1 d . . . . . 
C4 C 0.5284(4) 0.3093(3) 0.4758(2) 0.0139(4) Uani 1 1 d . . . . . 
H4 H 0.486622 0.272325 0.382731 0.017 Uiso 1 1 calc R U . . . 
C6 C 0.7347(3) 0.4579(3) 0.2639(2) 0.0098(4) Uani 1 1 d . . . . . 
H6 H 0.598076 0.422717 0.230134 0.012 Uiso 1 1 calc R U . . . 
C7 C 0.8169(3) 0.4562(3) 0.4069(2) 0.0105(4) Uani 1 1 d . . . . . 
C5 C 1.0212(15) 0.5732(11) 0.2218(11) 0.0110(10) Uani 0.543(16) 1 d . U P A 1 
H5 H 1.086211 0.623980 0.157091 0.013 Uiso 0.543(16) 1 calc R U P A 1 
C8 C 1.0154(18) 0.5162(11) 0.4465(12) 0.0107(10) Uani 0.543(16) 1 d . U P A 1 
H8 H 1.080415 0.516029 0.542699 0.013 Uiso 0.543(16) 1 calc R U P A 1 
C5' C 1.0481(18) 0.5404(12) 0.2297(13) 0.0110(10) Uani 0.457(16) 1 d . . P A 2 
H5' H 1.129365 0.571779 0.166395 0.013 Uiso 0.457(16) 1 calc R U P A 2 
C8' C 1.028(2) 0.4815(13) 0.4500(15) 0.0107(10) Uani 0.457(16) 1 d . . P A 2 
H8' H 1.093242 0.461780 0.544427 0.013 Uiso 0.457(16) 1 calc R U P A 2 
  
loop_ 
 _atom_site_aniso_label 
 _atom_site_aniso_U_11 
 _atom_site_aniso_U_22 
 _atom_site_aniso_U_33 
 _atom_site_aniso_U_23 
 _atom_site_aniso_U_13 
 _atom_site_aniso_U_12 
Ni1 0.00746(11) 0.00576(11) 0.00513(11) 0.00008(9) 0.00138(8) 0.00004(9) 
Cr1 0.00600(13) 0.00614(14) 0.00583(14) -0.00044(12) 0.00108(10) -0.00058(11) 
O1 0.0106(7) 0.0413(12) 0.0118(7) 0.0068(9) 0.0038(6) 0.0113(9) 
O2 0.0590(14) 0.0084(8) 0.0139(9) -0.0029(6) 0.0111(9) -0.0036(9) 
O3 0.0104(7) 0.0286(10) 0.0117(7) -0.0015(9) 0.0026(5) -0.0097(8) 
O4 0.0178(8) 0.0145(8) 0.0074(7) 0.0013(6) 0.0015(6) -0.0016(6) 
O5 0.0418(13) 0.0067(8) 0.0143(9) -0.0008(6) 0.0046(9) -0.0021(8) 
N1 0.0088(8) 0.0088(7) 0.0072(8) -0.0006(6) 0.0026(6) -0.0006(6) 
N2 0.0161(10) 0.0198(10) 0.0104(8) -0.0033(8) 0.0034(7) -0.0083(8) 
N3 0.0142(8) 0.0128(9) 0.0061(8) -0.0024(6) 0.0019(6) -0.0042(7) 
N4 0.0126(16) 0.020(2) 0.0103(11) -0.004(2) 0.0030(11) -0.0041(19) 
N4' 0.0126(16) 0.020(2) 0.0103(11) -0.004(2) 0.0030(11) -0.0041(19) 
C1 0.0120(9) 0.0138(10) 0.0091(9) -0.0022(7) 0.0023(7) -0.0032(8) 
C2 0.0102(8) 0.0111(9) 0.0065(8) -0.0011(8) 0.0016(6) -0.0008(8) 
C3 0.0112(9) 0.0103(9) 0.0067(8) 0.0004(7) 0.0014(7) -0.0005(7) 
C4 0.0157(11) 0.0179(11) 0.0079(9) -0.0024(8) 0.0021(8) -0.0065(8) 
C6 0.0122(8) 0.0105(10) 0.0069(8) -0.0006(8) 0.0027(6) -0.0013(8) 
C7 0.0114(8) 0.0140(10) 0.0060(8) -0.0017(8) 0.0021(6) -0.0014(8) 
C5 0.013(2) 0.012(3) 0.0088(13) -0.001(2) 0.0026(14) -0.0017(19) 
C8 0.0103(14) 0.012(3) 0.0092(10) -0.002(2) 0.0014(10) 0.000(2) 
C5' 0.013(2) 0.012(3) 0.0088(13) -0.001(2) 0.0026(14) -0.0017(19) 
C8' 0.0103(14) 0.012(3) 0.0092(10) -0.002(2) 0.0014(10) 0.000(2) 
  
_geom_special_details 
; 
 All esds (except the esd in the dihedral angle between two l.s. planes) 
 are estimated using the full covariance matrix.  The cell esds are taken 
 into account individually in the estimation of esds in distances, angles 
 and torsion angles; correlations between esds in cell parameters are only 
 used when they are defined by crystal symmetry.  An approximate (isotropic) 
 treatment of cell esds is used for estimating esds involving l.s. planes. 
; 
  
loop_ 
 _geom_bond_atom_site_label_1 
 _geom_bond_atom_site_label_2 
 _geom_bond_distance 
 _geom_bond_site_symmetry_2 
 _geom_bond_publ_flag 
Ni1 O2 2.0233(19) 2_647 ? 
Ni1 O1 2.0242(17) . ? 
Ni1 O3 2.0505(17) 1_655 ? 
Ni1 O5 2.087(2) . ? 
Ni1 N1 2.0998(19) . ? 
Ni1 N3 2.122(2) 1_556 ? 
Cr1 O4 1.6132(18) . ? 
Cr1 O2 1.647(2) . ? 
Cr1 O3 1.6594(18) . ? 
Cr1 O1 1.6649(19) . ? 
N1 C2 1.341(3) . ? 
N1 C1 1.344(3) . ? 
N2 C1 1.326(3) . ? 
N2 C4 1.337(3) . ? 
N3 C5 1.310(10) . ? 
N3 C6 1.338(3) . ? 
N3 C5' 1.393(12) . ? 
N4 C5 1.331(12) . ? 
N4 C8 1.340(15) . ? 
N4' C5' 1.321(15) . ? 
N4' C8' 1.335(19) . ? 
C2 C3 1.399(3) . ? 
C3 C4 1.383(3) . ? 
C3 C7 1.477(3) . ? 
C6 C7 1.393(3) . ? 
C7 C8 1.396(12) . ? 
C7 C8' 1.401(14) . ? 
  
loop_ 
 _geom_angle_atom_site_label_1 
 _geom_angle_atom_site_label_2 
 _geom_angle_atom_site_label_3 
 _geom_angle 
 _geom_angle_site_symmetry_1 
 _geom_angle_site_symmetry_3 
 _geom_angle_publ_flag 
O2 Ni1 O1 88.20(11) 2_647 . ? 
O2 Ni1 O3 89.96(10) 2_647 1_655 ? 
O1 Ni1 O3 178.08(11) . 1_655 ? 
O2 Ni1 O5 178.50(11) 2_647 . ? 
O1 Ni1 O5 93.21(10) . . ? 
O3 Ni1 O5 88.64(9) 1_655 . ? 
O2 Ni1 N1 88.44(8) 2_647 . ? 
O1 Ni1 N1 91.25(8) . . ? 
O3 Ni1 N1 88.17(7) 1_655 . ? 
O5 Ni1 N1 92.04(8) . . ? 
O2 Ni1 N3 87.18(8) 2_647 1_556 ? 
O1 Ni1 N3 89.57(8) . 1_556 ? 
O3 Ni1 N3 90.88(7) 1_655 1_556 ? 
O5 Ni1 N3 92.32(8) . 1_556 ? 
N1 Ni1 N3 175.51(8) . 1_556 ? 
O4 Cr1 O2 109.30(10) . . ? 
O4 Cr1 O3 110.91(9) . . ? 
O2 Cr1 O3 108.97(12) . . ? 
O4 Cr1 O1 109.97(9) . . ? 
O2 Cr1 O1 110.19(13) . . ? 
O3 Cr1 O1 107.47(13) . . ? 
Cr1 O1 Ni1 134.85(13) . . ? 
Cr1 O2 Ni1 159.65(14) . 2_657 ? 
Cr1 O3 Ni1 145.98(14) . 1_455 ? 
C2 N1 C1 116.7(2) . . ? 
C2 N1 Ni1 122.84(15) . . ? 
C1 N1 Ni1 120.28(16) . . ? 
C1 N2 C4 116.6(2) . . ? 
C5 N3 C6 118.1(5) . . ? 
C6 N3 C5' 115.2(6) . . ? 
C5 N3 Ni1 119.9(5) . 1_554 ? 
C6 N3 Ni1 121.83(15) . 1_554 ? 
C5 N4 C8 116.5(9) . . ? 
C5' N4' C8' 116.2(11) . . ? 
N2 C1 N1 126.0(2) . . ? 
N1 C2 C3 121.6(2) . . ? 
C4 C3 C2 116.3(2) . . ? 
C4 C3 C7 123.0(2) . . ? 
C2 C3 C7 120.7(2) . . ? 
N2 C4 C3 122.7(2) . . ? 
N3 C6 C7 121.9(2) . . ? 
C6 C7 C8 114.7(5) . . ? 
C6 C7 C8' 116.8(7) . . ? 
C6 C7 C3 122.5(2) . . ? 
C8 C7 C3 122.6(5) . . ? 
C8' C7 C3 120.1(6) . . ? 
N3 C5 N4 125.1(9) . . ? 
N4 C8 C7 123.1(9) . . ? 
N4' C5' N3 126.6(11) . . ? 
N4' C8' C7 122.2(11) . . ? 
  
_refine_diff_density_max    0.533 
_refine_diff_density_min   -0.517 
_refine_diff_density_rms    0.090 
  
_shelx_res_file 
; 
TITL ic20612 in P2(1) 
    ic20612.res 
    created by SHELXL-2018/3 at 16:11:25 on 17-Nov-2020 
CELL 0.71073   6.69310   8.49750   9.83280  90.0000 102.7114  90.0000 
ZERR    2.00   0.00020   0.00020   0.00020   0.0000   0.0009   0.0000 
LATT -1 
SYMM -X, 0.5+Y, -Z 
SFAC C H N O CR NI 
UNIT 16 16 8 10 2 2 
TEMP -123.150 
SIZE 0.026 0.093 0.128 
OMIT -3 70.00 
OMIT 0 0 1 
ACTA 
L.S. 10 
BOND 
FMAP 2 
EADP N4 N4' 
EADP C5 C5' 
EADP C8 C8' 
TWIN 
ISOR 0.002 O2 N4 C5 C8 
PLAN 20 
WGHT    0.019200    0.023000 
BASF   0.02611 
FVAR       0.29502   0.54307 
NI1   6    0.741895    0.469175    0.955217    11.00000    0.00746    0.00576 = 
         0.00513    0.00008    0.00138    0.00004 
CR1   5    0.239383    0.570956    0.913743    11.00000    0.00600    0.00614 = 
         0.00583   -0.00044    0.00108   -0.00058 
O1    4    0.448609    0.465614    0.977964    11.00000    0.01062    0.04129 = 
         0.01179    0.00679    0.00382    0.01133 
O2    4    0.242746    0.736019    1.002023    11.00000    0.05904    0.00837 = 
         0.01387   -0.00290    0.01110   -0.00361 
O3    4    0.038703    0.464725    0.931601    11.00000    0.01036    0.02857 = 
         0.01170   -0.00152    0.00263   -0.00971 
O4    4    0.228102    0.611406    0.751928    11.00000    0.01775    0.01451 = 
         0.00742    0.00126    0.00152   -0.00156 
O5    4    0.734394    0.709966    0.912482    11.00000    0.04175    0.00669 = 
         0.01433   -0.00079    0.00462   -0.00211 
AFIX   3 
H5A   2    0.844205    0.727086    0.967492    11.00000   -1.50000 
H5B   2    0.640065    0.732366    0.951312    11.00000   -1.50000 
AFIX   0 
N1    3    0.648189    0.412571    0.742844    11.00000    0.00875    0.00885 = 
         0.00716   -0.00063    0.00260   -0.00062 
N2    3    0.421665    0.264410    0.569280    11.00000    0.01614    0.01980 = 
         0.01038   -0.00330    0.00338   -0.00833 
N3    3    0.842868    0.507581    0.172765    11.00000    0.01418    0.01278 = 
         0.00605   -0.00237    0.00195   -0.00422 
PART   1 
N4    3    1.118464    0.574159    0.355324    21.00000    0.01255    0.01988 = 
         0.01026   -0.00369    0.00297   -0.00410 
PART   2 
N4'   3    1.141384    0.532386    0.362666   -21.00000    0.01255    0.01988 = 
         0.01026   -0.00369    0.00297   -0.00410 
PART   0 
C1    1    0.487706    0.316327    0.698544    11.00000    0.01195    0.01384 = 
         0.00909   -0.00215    0.00229   -0.00320 
AFIX  43 
H1    2    0.414941    0.282394    0.766004    11.00000   -1.20000 
AFIX   0 
C2    1    0.749896    0.460399    0.647079    11.00000    0.01023    0.01113 = 
         0.00651   -0.00112    0.00163   -0.00083 
AFIX  43 
H2    2    0.860584    0.532054    0.673559    11.00000   -1.20000 
AFIX   0 
C3    1    0.697064    0.407404    0.509155    11.00000    0.01121    0.01026 = 
         0.00671    0.00043    0.00142   -0.00055 
C4    1    0.528383    0.309317    0.475840    11.00000    0.01568    0.01793 = 
         0.00791   -0.00235    0.00209   -0.00652 
AFIX  43 
H4    2    0.486622    0.272325    0.382731    11.00000   -1.20000 
AFIX   0 
C6    1    0.734737    0.457862    0.263926    11.00000    0.01222    0.01048 = 
         0.00690   -0.00060    0.00266   -0.00126 
AFIX  43 
H6    2    0.598076    0.422717    0.230134    11.00000   -1.20000 
AFIX   0 
C7    1    0.816935    0.456199    0.406950    11.00000    0.01143    0.01402 = 
         0.00601   -0.00168    0.00208   -0.00136 
PART   1 
C5    1    1.021220    0.573173    0.221817    21.00000    0.01255    0.01180 = 
         0.00879   -0.00102    0.00258   -0.00168 
AFIX  43 
H5    2    1.086211    0.623980    0.157091    21.00000   -1.20000 
AFIX   0 
C8    1    1.015377    0.516243    0.446532    21.00000    0.01028    0.01224 = 
         0.00920   -0.00241    0.00142   -0.00010 
AFIX  43 
H8    2    1.080415    0.516029    0.542699    21.00000   -1.20000 
AFIX   0 
PART   2 
C5'   1    1.048146    0.540416    0.229672   -21.00000    0.01255    0.01180 = 
         0.00879   -0.00102    0.00258   -0.00168 
AFIX  43 
H5'   2    1.129365    0.571779    0.166395   -21.00000   -1.20000 
AFIX   0 
C8'   1    1.028221    0.481495    0.449952   -21.00000    0.01028    0.01224 = 
         0.00920   -0.00241    0.00142   -0.00010 
AFIX  43 
H8'   2    1.093242    0.461780    0.544427   -21.00000   -1.20000 
PART   0 
  
AFIX   0 
HKLF 4 
  
  
  
  
REM  ic20612 in P2(1) 
REM wR2 = 0.061078, GooF = S = 1.02998, Restrained GooF = 1.07190 for all data 
REM R1 = 0.025515 for 4577 Fo > 4sig(Fo) and 0.027403 for all 4778 data 
REM 183 parameters refined using 25 restraints 
  
END 
  
WGHT      0.0188      0.0281 
  
REM Highest difference peak  0.533,  deepest hole -0.517,  1-sigma level  0.090 
Q1    1   0.3598  0.4643  0.9596  11.00000  0.05    0.53 
Q2    1   0.1825  0.7398  0.9895  11.00000  0.05    0.52 
Q3    1   0.3041  0.7370  1.0153  11.00000  0.05    0.50 
Q4    1   0.7661  0.4782  0.3287  11.00000  0.05    0.48 
Q5    1   0.2099  0.6393  0.8198  11.00000  0.05    0.43 
Q6    1   0.6854  0.4278  0.6839  11.00000  0.05    0.42 
Q7    1   0.4641  0.5170  0.9869  11.00000  0.05    0.40 
Q8    1   0.7225  0.4535  0.5762  11.00000  0.05    0.40 
Q9    1  -0.0024  0.5123  0.9365  11.00000  0.05    0.40 
Q10   1   0.2700  0.5616  0.8171  11.00000  0.05    0.39 
Q11   1   0.4654  0.4293  0.9824  11.00000  0.05    0.39 
Q12   1  -0.1098  0.5627  0.9026  11.00000  0.05    0.39 
Q13   1   0.6208  0.3544  0.4770  11.00000  0.05    0.38 
Q14   1   0.2391  0.8263  1.0223  11.00000  0.05    0.37 
Q15   1   0.1258  0.5012  0.9267  11.00000  0.05    0.37 
Q16   1   0.0841  0.4637  0.9697  11.00000  0.05    0.37 
Q17   1   0.9201  0.4630  0.4225  11.00000  0.05    0.37 
Q18   1   0.7970  0.4718  0.2151  11.00000  0.05    0.35 
Q19   1   1.1664  0.4677  0.3610  11.00000  0.05    0.34 
Q20   1   0.7396  0.4704  0.4534  11.00000  0.05    0.34 
; 
_shelx_res_checksum   63084 
  
_shelx_hkl_file 
; 
   1  -4 -15    3.68    0.96 
   2  -4 -15    0.18    0.55 
   0  -3 -15   10.82    1.68 
   1  -3 -15    9.64    1.43 
   2  -3 -15   27.98    2.36 
   0  -2 -15    5.12    1.14 
   1  -2 -15   32.90    2.83 
   2  -2 -15   10.02    1.24 
  -1  -1 -15    0.37    0.49 
   0  -1 -15    4.10    1.01 
   1  -1 -15    0.63    0.54 
   2  -1 -15    6.02    0.99 
  -1   0 -15   25.78    1.88 
   0   0 -15   13.94    1.72 
   1   0 -15   19.94    1.90 
  -1   1 -15   -0.06    0.44 
   0   1 -15    2.42    0.75 
   1   1 -15    0.12    0.49 
   0   2 -15    6.45    1.08 
   1   2 -15   32.60    2.62 
   0   3 -15    9.00    1.32 
   1   3 -15    6.64    1.10 
   1  -6 -14    2.51    0.89 
   2  -6 -14   24.91    2.27 
   3  -6 -14    2.72    0.79 
  -1  -5 -14   14.79    1.53 
   0  -5 -14   22.90    2.38 
   1  -5 -14    2.39    0.80 
   2  -5 -14   22.78    2.27 
   3  -5 -14    2.61    0.67 
  -1  -4 -14    2.94    0.76 
   0  -4 -14   10.08    1.53 
   1  -4 -14    3.47    0.86 
   2  -4 -14   17.25    1.80 
   3  -4 -14    6.51    0.95 
  -2  -3 -14   23.68    1.83 
  -1  -3 -14   12.90    1.34 
   0  -3 -14   34.43    3.04 
   1  -3 -14   15.25    1.72 
   2  -3 -14   25.52    2.24 
   3  -3 -14   16.80    1.43 
  -2  -2 -14    3.29    0.82 
  -1  -2 -14   44.68    2.72 
   0  -2 -14   13.66    1.32 
   1  -2 -14   15.54    1.80 
   2  -2 -14   23.70    2.10 
  -2  -1 -14   23.99    1.83 
  -1  -1 -14   31.36    2.11 
   0  -1 -14    2.38    0.55 
   1  -1 -14    9.40    1.21 
   2  -1 -14   10.31    1.12 
  -2   0 -14    2.32    0.65 
  -1   0 -14   48.78    2.87 
   0   0 -14    1.57    0.49 
   1   0 -14   27.77    2.41 
   2   0 -14   17.01    1.52 
  -2   1 -14   23.65    1.75 
  -1   1 -14   30.61    2.01 
   0   1 -14    2.28    0.53 
   1   1 -14    8.85    1.16 
   2   1 -14    8.03    0.93 
  -2   2 -14    4.04    0.77 
  -1   2 -14   41.87    2.51 
   0   2 -14   12.22    1.48 
   1   2 -14   19.71    1.74 
  -2   3 -14   17.88    1.54 
  -1   3 -14   12.41    1.15 
   0   3 -14   33.97    2.83 
   1   3 -14   15.63    1.49 
  -1   4 -14    3.29    0.68 
   0   4 -14    6.98    1.17 
   1   4 -14    4.07    0.73 
  -1   5 -14   17.73    1.87 
   0   5 -14   19.17    1.91 
   1   5 -14   -0.36    0.52 
   0  -7 -13   24.07    2.50 
   1  -7 -13   31.37    2.88 
   2  -7 -13   14.16    1.77 
   3  -7 -13   29.75    2.61 
  -1  -6 -13    8.49    1.64 
   0  -6 -13   42.53    3.45 
   1  -6 -13   11.41    1.71 
   2  -6 -13   84.78    6.07 
   3  -6 -13    5.62    1.04 
  -2  -5 -13   25.18    1.90 
  -1  -5 -13   12.68    1.11 
   0  -5 -13   57.32    4.49 
   1  -5 -13    1.78    0.65 
   2  -5 -13   32.68    2.87 
   3  -5 -13    5.67    0.98 
  -3  -4 -13    0.18    0.49 
  -2  -4 -13   32.97    2.30 
  -1  -4 -13    9.33    1.25 
   0  -4 -13   61.15    4.66 
   1  -4 -13    8.75    1.46 
   2  -4 -13   46.65    3.57 
   3  -4 -13    1.59    0.54 
  -3  -3 -13   12.13    1.49 
  -2  -3 -13   43.02    2.73 
  -1  -3 -13   58.88    3.24 
   0  -3 -13   19.43    1.52 
   1  -3 -13   17.39    1.78 
   2  -3 -13   36.49    2.82 
   3  -3 -13   23.42    1.92 
  -3  -2 -13   12.18    1.43 
  -2  -2 -13   57.14    3.31 
  -1  -2 -13   66.10    3.61 
   0  -2 -13   42.01    2.48 
   1  -2 -13   26.46    2.45 
   2  -2 -13   56.55    3.93 
   3  -2 -13   23.20    1.80 
  -4  -1 -13   11.58    1.45 
  -3  -1 -13   59.47    3.36 
  -2  -1 -13    2.69    0.59 
  -1  -1 -13   70.34    3.74 
   0  -1 -13   17.06    1.32 
   1  -1 -13   75.49    5.28 
   2  -1 -13    1.89    0.49 
   3  -1 -13   45.25    2.97 
  -4   0 -13    5.00    0.86 
  -3   0 -13   34.48    2.32 
  -2   0 -13   33.84    2.25 
  -1   0 -13   72.24    3.81 
   0   0 -13    1.08    0.38 
   1   0 -13   28.69    2.40 
   2   0 -13    1.05    0.40 
  -4   1 -13   12.89    1.54 
  -3   1 -13   53.49    3.24 
  -2   1 -13    2.76    0.66 
  -1   1 -13   68.00    3.63 
   0   1 -13   15.77    1.21 
   1   1 -13   74.69    5.18 
   2   1 -13    1.58    0.42 
  -3   2 -13   10.74    1.27 
  -2   2 -13   55.70    3.16 
  -1   2 -13   63.82    3.45 
   0   2 -13   40.00    2.30 
   1   2 -13   31.17    2.38 
   2   2 -13   53.44    3.60 
  -3   3 -13   13.88    1.49 
  -2   3 -13   43.24    2.56 
  -1   3 -13   50.32    2.93 
   0   3 -13   18.62    1.30 
   1   3 -13   16.88    1.57 
  -3   4 -13    0.57    0.49 
  -2   4 -13   31.61    2.08 
  -1   4 -13    9.40    0.94 
   0   4 -13   58.60    4.35 
   1   4 -13    8.78    1.02 
  -2   5 -13   22.06    1.63 
  -1   5 -13   10.85    1.69 
   0   5 -13   53.95    4.03 
   1   5 -13    0.44    0.39 
  -1   6 -13    9.93    1.50 
   0   6 -13   34.64    2.88 
   1   6 -13    6.81    0.95 
   0   7 -13   20.16    1.98 
  -1  -8 -12    1.82    0.74 
   0  -8 -12    6.75    1.46 
   1  -8 -12    0.88    0.64 
   2  -8 -12   14.37    1.79 
   3  -8 -12    5.32    1.17 
  -2  -7 -12    2.05    0.55 
  -1  -7 -12   35.57    2.22 
   0  -7 -12    3.60    1.06 
   1  -7 -12   33.65    2.95 
   2  -7 -12    2.02    0.70 
   3  -7 -12   39.99    3.26 
  -3  -6 -12    1.08    0.67 
  -2  -6 -12   43.11    2.34 
  -1  -6 -12    2.43    0.51 
   0  -6 -12   79.09    4.07 
   1  -6 -12    3.25    0.87 
   2  -6 -12   70.50    5.14 
   3  -6 -12   -0.07    0.35 
  -3  -5 -12    5.64    0.93 
  -2  -5 -12   10.02    1.32 
  -1  -5 -12    2.38    0.63 
   0  -5 -12    0.81    0.35 
   1  -5 -12    5.75    1.13 
   2  -5 -12    3.77    0.86 
   3  -5 -12    4.05    0.77 
  -4  -4 -12   39.48    2.81 
  -3  -4 -12    1.66    0.62 
  -2  -4 -12   41.52    2.56 
  -1  -4 -12    0.67    0.40 
   0  -4 -12   31.78    2.09 
   1  -4 -12    0.39    0.39 
   2  -4 -12   79.84    5.67 
   3  -4 -12    5.12    0.88 
  -4  -3 -12   12.94    1.55 
  -3  -3 -12   20.58    1.74 
  -2  -3 -12    2.34    0.64 
  -1  -3 -12   26.76    1.98 
   0  -3 -12    5.97    0.83 
   1  -3 -12   16.48    0.85 
   2  -3 -12    3.41    0.74 
   3  -3 -12   36.64    2.76 
  -4  -2 -12   28.00    2.10 
  -3  -2 -12   17.97    1.54 
  -2  -2 -12   19.74    1.57 
  -1  -2 -12    2.44    0.59 
   0  -2 -12   28.89    1.82 
   1  -2 -12    2.18    0.41 
   2  -2 -12   39.19    2.85 
   3  -2 -12    5.34    0.69 
  -5  -1 -12   37.77    2.63 
  -4  -1 -12    2.78    0.67 
  -3  -1 -12   49.28    3.06 
  -2  -1 -12    2.33    0.59 
  -1  -1 -12   68.49    3.59 
   0  -1 -12    0.10    0.25 
   1  -1 -12   30.39    1.76 
   2  -1 -12    0.90    0.40 
   3  -1 -12  104.63    6.50 
  -5   0 -12   19.06    2.54 
  -4   0 -12    0.28    0.38 
  -3   0 -12    8.43    1.12 
  -2   0 -12   22.29    1.62 
  -1   0 -12    4.18    0.72 
   0   0 -12   11.48    1.01 
   1   0 -12    0.68    0.27 
   2   0 -12    5.36    0.50 
  -5   1 -12   39.33    2.61 
  -4   1 -12    2.43    0.72 
  -3   1 -12   57.21    3.15 
  -2   1 -12    2.01    0.53 
  -1   1 -12   68.51    3.53 
   0   1 -12    0.56    0.29 
   2   1 -12    0.45    0.25 
  -4   2 -12   28.42    2.02 
  -3   2 -12   17.90    1.48 
  -2   2 -12   19.16    1.48 
  -1   2 -12    1.61    0.40 
   0   2 -12   25.87    1.62 
   1   2 -12    1.75    0.50 
   2   2 -12   35.27    1.53 
  -4   3 -12   15.03    1.42 
  -3   3 -12   23.90    1.73 
  -2   3 -12    3.33    0.59 
  -1   3 -12   34.86    1.96 
   0   3 -12    5.64    0.71 
   2   3 -12    2.79    0.33 
  -4   4 -12   44.91    2.75 
  -3   4 -12    1.76    0.54 
  -2   4 -12   37.00    2.27 
  -1   4 -12    2.07    0.46 
   0   4 -12   34.19    1.84 
   1   4 -12    0.30    0.34 
  -3   5 -12    3.14    0.71 
  -2   5 -12   12.08    1.04 
  -1   5 -12    1.10    0.39 
   0   5 -12    0.29    0.43 
   1   5 -12    4.92    0.78 
  -3   6 -12   -0.10    0.46 
  -2   6 -12   51.04    3.94 
  -1   6 -12    2.63    0.76 
   0   6 -12   84.92    5.61 
   1   6 -12    2.33    0.56 
  -2   7 -12    2.07    0.84 
  -1   7 -12   33.39    2.89 
   0   7 -12    5.65    0.97 
   1   7 -12   28.77    2.23 
  -1   8 -12    1.97    0.65 
   0   8 -12    7.08    1.09 
  -1  -9 -11   51.15    3.02 
   0  -9 -11    0.44    0.61 
   1  -9 -11   24.95    2.62 
   2  -9 -11    2.65    0.87 
   3  -9 -11   31.44    2.73 
  -2  -8 -11   15.55    1.30 
  -1  -8 -11    0.10    0.40 
   0  -8 -11    6.28    0.87 
   1  -8 -11    0.42    0.43 
   2  -8 -11   12.35    1.69 
   3  -8 -11    3.68    0.83 
  -3  -7 -11   17.15    1.34 
  -2  -7 -11    0.02    0.35 
  -1  -7 -11   45.46    2.24 
   0  -7 -11    6.49    0.82 
   1  -7 -11   18.94    2.00 
   2  -7 -11    7.47    1.24 
   3  -7 -11   23.19    2.12 
  -4  -6 -11   41.80    3.02 
  -3  -6 -11    0.22    0.68 
  -2  -6 -11   64.96    2.96 
  -1  -6 -11    3.72    0.56 
   0  -6 -11   72.28    3.55 
   1  -6 -11    0.04    0.24 
   2  -6 -11  100.97    6.97 
   3  -6 -11    6.24    1.04 
   4  -6 -11   29.56    2.31 
  -4  -5 -11    0.73    0.50 
  -3  -5 -11    1.63    0.57 
  -2  -5 -11    1.27    0.45 
  -1  -5 -11    1.27    0.45 
   0  -5 -11    3.11    0.46 
   1  -5 -11    0.68    0.22 
   2  -5 -11    6.91    1.18 
   3  -5 -11   -0.02    0.30 
   4  -5 -11   11.38    1.14 
  -5  -4 -11    1.33    0.57 
  -4  -4 -11   33.46    2.40 
  -3  -4 -11    2.15    0.95 
  -2  -4 -11   51.88    3.04 
  -1  -4 -11    2.35    0.55 
   0  -4 -11   51.87    2.23 
   1  -4 -11    5.67    0.44 
   2  -4 -11   84.33    5.46 
   3  -4 -11   13.57    1.32 
  -5  -3 -11   11.63    1.45 
  -4  -3 -11   -0.23    0.42 
  -3  -3 -11   15.21    1.41 
  -2  -3 -11    0.91    0.38 
  -1  -3 -11   34.04    2.20 
   0  -3 -11    6.65    0.70 
   1  -3 -11   25.80    1.42 
   2  -3 -11    4.90    0.88 
   3  -3 -11   35.73    2.56 
  -5  -2 -11    1.07    0.54 
  -4  -2 -11   39.64    2.55 
  -3  -2 -11    0.52    0.33 
  -2  -2 -11   28.30    1.93 
  -1  -2 -11    4.08    0.69 
   0  -2 -11   45.19    2.00 
   1  -2 -11    8.46    0.63 
   2  -2 -11   84.61    5.51 
   3  -2 -11   23.48    1.75 
  -5  -1 -11   48.83    3.12 
  -4  -1 -11    0.75    0.47 
  -3  -1 -11   44.95    2.67 
  -2  -1 -11    2.46    0.56 
  -1  -1 -11   95.98    4.91 
   0  -1 -11    2.47    0.39 
   1  -1 -11   76.19    2.92 
   2  -1 -11   12.97    1.23 
   3  -1 -11  103.62    6.47 
  -5   0 -11    0.15    0.39 
  -4   0 -11    0.65    0.37 
  -3   0 -11    1.42    0.47 
  -2   0 -11    3.54    0.66 
  -1   0 -11    1.35    0.41 
   0   0 -11    2.81    0.50 
   1   0 -11   16.97    0.92 
   2   0 -11    0.74    0.21 
  -5   1 -11   54.11    3.17 
  -4   1 -11    1.93    0.59 
  -3   1 -11   41.22    2.56 
  -2   1 -11    3.51    0.67 
  -1   1 -11  106.28    4.91 
   0   1 -11    2.25    0.44 
   1   1 -11   71.15    2.89 
   2   1 -11   13.23    0.84 
  -5   2 -11    1.75    0.65 
  -4   2 -11   38.60    2.49 
  -3   2 -11    0.74    0.37 
  -2   2 -11   27.33    1.84 
  -1   2 -11    4.75    0.70 
   0   2 -11   45.47    2.39 
   1   2 -11    9.66    1.03 
   2   2 -11   84.26    3.80 
   3   2 -11   24.39    1.85 
  -5   3 -11   15.92    1.53 
  -4   3 -11    0.74    0.43 
  -3   3 -11   18.32    1.42 
  -2   3 -11    0.99    0.36 
  -1   3 -11   35.97    2.07 
   0   3 -11    7.94    0.76 
   2   3 -11    4.72    0.39 
   3   3 -11   32.84    2.70 
  -5   4 -11    2.13    0.67 
  -4   4 -11   34.95    2.31 
  -3   4 -11    2.89    0.63 
  -2   4 -11   50.93    2.82 
  -1   4 -11    2.88    0.52 
   0   4 -11   43.41    2.44 
   1   4 -11    4.69    0.57 
   2   4 -11   75.72    3.45 
  -4   5 -11   -0.02    0.42 
  -3   5 -11    1.73    0.55 
  -2   5 -11    0.84    0.41 
  -1   5 -11    0.59    0.30 
   0   5 -11    3.61    0.50 
   1   5 -11    0.28    0.32 
  -4   6 -11   50.85    2.94 
  -3   6 -11    1.62    0.52 
  -2   6 -11   63.03    3.31 
  -1   6 -11    3.98    0.57 
   0   6 -11   69.69    4.81 
   1   6 -11    0.34    0.31 
  -3   7 -11   13.58    1.34 
  -2   7 -11   -0.38    0.37 
  -1   7 -11   42.12    3.49 
   0   7 -11    6.58    1.06 
   1   7 -11   15.48    1.47 
  -2   8 -11   18.89    2.02 
  -1   8 -11    0.13    0.51 
   0   8 -11    6.42    1.09 
   1   8 -11    1.59    0.49 
  -1   9 -11   49.61    3.90 
   0   9 -11    1.52    0.58 
  -1 -10 -10    8.03    1.16 
   0 -10 -10    6.72    1.05 
   1 -10 -10   26.52    2.72 
   2 -10 -10    3.90    1.02 
   3 -10 -10   27.56    2.80 
  -2  -9 -10    1.84    0.61 
  -1  -9 -10   53.69    3.14 
   0  -9 -10    3.56    0.67 
   1  -9 -10   23.98    2.47 
   2  -9 -10   -0.29    0.43 
   3  -9 -10   30.62    2.82 
  -3  -8 -10    1.65    0.49 
  -2  -8 -10   17.61    1.29 
  -1  -8 -10   13.98    1.34 
   0  -8 -10   17.43    1.39 
   1  -8 -10   13.76    1.11 
   2  -8 -10   16.69    1.85 
   3  -8 -10   25.20    2.34 
  -4  -7 -10    7.59    0.95 
  -3  -7 -10   32.33    1.88 
  -2  -7 -10   14.63    1.14 
  -1  -7 -10   49.50    2.33 
   0  -7 -10   26.85    1.77 
   1  -7 -10   15.30    1.14 
   2  -7 -10   30.30    2.72 
   3  -7 -10   25.59    2.34 
  -5  -6 -10    2.59    0.77 
  -4  -6 -10   78.10    4.58 
  -3  -6 -10   10.92    1.31 
  -2  -6 -10   98.38    5.00 
  -1  -6 -10    0.77    0.32 
   0  -6 -10   78.24    3.84 
   1  -6 -10    6.02    0.53 
   2  -6 -10   89.82    6.10 
   3  -6 -10   13.49    1.45 
   4  -6 -10   54.66    4.02 
  -5  -5 -10    0.45    0.75 
  -4  -5 -10    5.44    0.97 
  -3  -5 -10    7.05    0.98 
  -2  -5 -10   10.50    1.08 
  -1  -5 -10   17.14    1.41 
   0  -5 -10   48.92    1.89 
   1  -5 -10    1.88    0.29 
   2  -5 -10   31.11    2.67 
   3  -5 -10   21.60    1.89 
   4  -5 -10   70.05    4.34 
  -6  -4 -10   31.76    2.41 
  -5  -4 -10    6.51    1.06 
  -4  -4 -10   90.35    4.81 
  -3  -4 -10    5.48    0.90 
  -2  -4 -10   29.01    1.89 
  -1  -4 -10   21.96    1.58 
   0  -4 -10   65.92    2.71 
   1  -4 -10    4.38    0.38 
   2  -4 -10   47.31    3.57 
   3  -4 -10   10.87    1.11 
  -6  -3 -10    4.15    0.86 
  -5  -3 -10   28.76    2.19 
  -4  -3 -10   13.56    1.36 
  -3  -3 -10   32.94    2.17 
  -2  -3 -10    8.39    0.91 
  -1  -3 -10   47.60    2.77 
   0  -3 -10    8.40    0.73 
   1  -3 -10   54.03    2.20 
   2  -3 -10   42.54    3.21 
   3  -3 -10   66.52    4.55 
  -6  -2 -10   23.68    1.91 
  -5  -2 -10    2.87    0.67 
  -4  -2 -10   44.82    2.84 
  -3  -2 -10   12.25    1.24 
  -2  -2 -10   24.84    1.68 
  -1  -2 -10   38.06    2.25 
   0  -2 -10   75.69    3.10 
   1  -2 -10   32.01    1.42 
   2  -2 -10   62.95    4.30 
   3  -2 -10   45.07    2.90 
  -6  -1 -10    3.18    0.69 
  -5  -1 -10   62.55    3.65 
  -4  -1 -10    9.62    1.21 
  -3  -1 -10   36.67    2.31 
  -2  -1 -10    9.95    1.02 
  -1  -1 -10  114.64    5.36 
   0  -1 -10   18.63    1.02 
   1  -1 -10   39.73    1.76 
   2  -1 -10    4.45    0.75 
   3  -1 -10  160.57    9.56 
  -6   0 -10    2.24    0.64 
  -5   0 -10   16.69    1.49 
  -4   0 -10    5.63    0.92 
  -3   0 -10    4.18    0.70 
  -2   0 -10   -0.28    0.21 
  -1   0 -10   39.90    2.29 
   0   0 -10   19.67    1.05 
   1   0 -10   14.44    0.81 
   2   0 -10   34.37    1.71 
  -6   1 -10    3.61    0.80 
  -5   1 -10   64.15    3.66 
  -4   1 -10    9.33    1.16 
  -3   1 -10   40.38    2.34 
  -2   1 -10    9.90    1.01 
  -1   1 -10  108.75    5.27 
   0   1 -10   18.23    1.04 
   1   1 -10   42.46    1.77 
   2   1 -10    5.84    0.48 
  -6   2 -10   20.27    1.81 
  -5   2 -10    2.62    0.68 
  -4   2 -10   53.81    2.91 
  -3   2 -10   12.87    1.13 
  -2   2 -10   23.60    1.60 
  -1   2 -10   38.36    2.16 
   0   2 -10   79.21    3.72 
   1   2 -10   30.82    1.39 
   2   2 -10   62.72    2.95 
   3   2 -10   41.77    2.96 
  -6   3 -10    4.23    0.84 
  -5   3 -10   34.74    2.29 
  -4   3 -10   14.08    1.26 
  -3   3 -10   34.03    2.10 
  -2   3 -10    8.21    0.94 
  -1   3 -10   49.66    2.63 
   0   3 -10    8.58    0.73 
   1   3 -10   51.07    3.62 
   2   3 -10   46.70    1.75 
   3   3 -10   69.16    4.71 
  -6   4 -10   34.02    2.39 
  -5   4 -10    7.26    1.07 
  -4   4 -10   92.15    4.70 
  -3   4 -10    5.79    0.84 
  -2   4 -10   23.07    1.62 
  -1   4 -10   21.62    1.38 
   0   4 -10   63.88    3.10 
   1   4 -10    4.47    0.51 
   2   4 -10   49.50    2.22 
  -5   5 -10    2.86    0.66 
  -4   5 -10    5.01    0.86 
  -3   5 -10    6.34    0.90 
  -2   5 -10    8.98    0.95 
  -1   5 -10   17.02    1.18 
   0   5 -10   53.83    2.49 
   1   5 -10    2.45    0.38 
   2   5 -10   32.74    2.15 
  -5   6 -10    2.01    0.69 
  -4   6 -10   86.17    4.45 
  -3   6 -10   11.57    1.08 
  -2   6 -10   95.17    4.62 
  -1   6 -10    0.88    0.29 
   0   6 -10   72.75    5.22 
   1   6 -10    5.44    0.56 
  -4   7 -10    5.99    0.89 
  -3   7 -10   31.36    2.02 
  -2   7 -10   18.01    1.21 
  -1   7 -10   48.59    3.73 
   0   7 -10   28.61    2.36 
   1   7 -10   17.62    1.47 
  -3   8 -10    2.75    0.91 
  -2   8 -10   18.67    2.04 
  -1   8 -10   13.41    1.62 
   0   8 -10   18.91    1.79 
   1   8 -10   13.39    1.28 
  -2   9 -10    0.62    0.66 
  -1   9 -10   49.10    4.07 
   0   9 -10    1.93    0.71 
   1   9 -10   21.67    1.80 
  -1  10 -10    8.15    1.39 
   0  10 -10    5.61    1.00 
   0 -11  -9    5.13    0.99 
   1 -11  -9   10.08    1.24 
   2 -11  -9    1.68    0.72 
  -2 -10  -9    3.43    0.79 
  -1 -10  -9   42.95    2.83 
   0 -10  -9    5.10    0.87 
   1 -10  -9   37.06    2.34 
   2 -10  -9   18.69    2.18 
   3 -10  -9   54.75    4.23 
  -3  -9  -9   10.36    1.17 
  -2  -9  -9    4.34    0.68 
  -1  -9  -9   14.38    1.34 
   0  -9  -9    5.46    0.79 
   1  -9  -9    5.19    0.77 
   2  -9  -9    3.24    0.53 
   3  -9  -9   22.35    2.27 
  -4  -8  -9    6.59    0.88 
  -3  -8  -9   21.18    1.44 
  -2  -8  -9    3.33    0.61 
  -1  -8  -9   21.57    1.59 
   0  -8  -9    9.70    0.96 
   1  -8  -9   32.47    1.90 
   2  -8  -9   16.86    1.15 
   3  -8  -9   49.52    3.61 
  -5  -7  -9    3.32    0.79 
  -4  -7  -9   29.34    1.77 
  -3  -7  -9   21.14    1.36 
  -2  -7  -9   54.01    2.50 
  -1  -7  -9   14.48    1.01 
   0  -7  -9   47.31    2.68 
   1  -7  -9   29.42    1.70 
   2  -7  -9   44.06    2.28 
   3  -7  -9   45.25    3.42 
  -6  -6  -9   13.73    2.22 
  -5  -6  -9    1.23    0.52 
  -4  -6  -9   44.54    2.77 
  -3  -6  -9   -0.13    0.27 
  -2  -6  -9   19.67    1.55 
  -1  -6  -9   11.97    0.88 
   0  -6  -9   50.26    2.23 
   1  -6  -9   14.74    1.02 
   2  -6  -9   33.43    1.41 
   3  -6  -9   19.10    1.73 
  -6  -5  -9   10.45    1.38 
  -5  -5  -9    4.69    0.92 
  -4  -5  -9   38.30    2.52 
  -3  -5  -9    1.07    0.40 
  -2  -5  -9   51.71    2.95 
  -1  -5  -9   16.12    1.30 
   0  -5  -9  103.07    3.83 
   1  -5  -9   27.05    1.22 
   2  -5  -9  111.72    7.19 
   3  -5  -9   40.94    3.07 
  -6  -4  -9    7.99    1.23 
  -5  -4  -9    5.88    1.01 
  -4  -4  -9   30.60    2.06 
  -3  -4  -9   18.66    1.52 
  -2  -4  -9   34.02    2.04 
  -1  -4  -9   12.36    1.06 
   0  -4  -9   52.52    2.19 
   1  -4  -9   12.48    0.68 
   2  -4  -9   40.78    3.12 
   3  -4  -9    1.66    0.47 
  -7  -3  -9    4.06    0.93 
  -6  -3  -9    5.59    1.01 
  -5  -3  -9   17.10    1.56 
  -4  -3  -9   11.56    1.34 
  -3  -3  -9   12.20    1.14 
  -2  -3  -9   22.30    1.52 
  -1  -3  -9  104.10    4.00 
   0  -3  -9  117.75    4.36 
   1  -3  -9   12.44    0.71 
   2  -3  -9   50.74    3.44 
   3  -3  -9   87.94    5.34 
  -7  -2  -9    3.79    0.84 
  -6  -2  -9    4.66    0.87 
  -5  -2  -9   12.83    1.36 
  -4  -2  -9   32.53    2.17 
  -3  -2  -9   47.03    2.73 
  -2  -2  -9   44.94    2.45 
  -1  -2  -9   79.84    3.18 
   0  -2  -9   94.79    3.53 
   1  -2  -9  112.71    4.14 
   2  -2  -9  121.62    7.34 
   3  -2  -9   77.39    4.60 
  -7  -1  -9   10.09    1.34 
  -6  -1  -9    3.78    0.85 
  -5  -1  -9   20.08    1.64 
  -4  -1  -9    4.23    0.76 
  -3  -1  -9   42.27    2.45 
  -2  -1  -9   15.20    1.22 
  -1  -1  -9  130.06    4.99 
   0  -1  -9    8.78    0.61 
   1  -1  -9   59.87    2.28 
   2  -1  -9   68.07    4.26 
   3  -1  -9   34.74    2.21 
  -7   0  -9    9.99    1.35 
  -6   0  -9    0.48    0.39 
  -5   0  -9    2.28    0.58 
  -4   0  -9    6.93    0.96 
  -3   0  -9   39.63    2.31 
  -2   0  -9   20.98    1.44 
  -1   0  -9  102.73    4.87 
   0   0  -9   25.40    1.23 
   1   0  -9  145.95    5.11 
   2   0  -9   70.76    3.14 
  -7   1  -9   11.06    1.37 
  -6   1  -9    3.36    0.77 
  -5   1  -9   19.59    1.64 
  -4   1  -9    4.05    0.70 
  -3   1  -9   41.35    2.41 
  -2   1  -9   18.28    1.25 
  -1   1  -9  137.57    6.11 
   0   1  -9    9.34    0.61 
   1   1  -9   54.59    2.77 
   2   1  -9   64.95    2.95 
  -7   2  -9    5.76    1.00 
  -6   2  -9    4.06    0.84 
  -5   2  -9   16.11    1.39 
  -4   2  -9   30.65    2.09 
  -3   2  -9   49.14    2.71 
  -2   2  -9   39.10    2.30 
  -1   2  -9   75.68    3.78 
   0   2  -9   87.72    3.45 
   1   2  -9  111.81    4.09 
   2   2  -9  115.56    5.09 
   3   2  -9   67.80    4.66 
  -7   3  -9    4.73    0.89 
  -6   3  -9    3.75    0.82 
  -5   3  -9   21.13    1.62 
  -4   3  -9   13.98    1.21 
  -3   3  -9    7.96    0.97 
  -2   3  -9   19.05    1.36 
  -1   3  -9  100.54    4.68 
   0   3  -9  116.33    5.19 
   1   3  -9    9.87    0.63 
   2   3  -9   46.16    1.84 
   3   3  -9   73.80    5.40 
  -6   4  -9    6.95    1.05 
  -5   4  -9    5.90    0.90 
  -4   4  -9   25.78    1.87 
  -3   4  -9   20.68    1.46 
  -2   4  -9   29.03    1.81 
  -1   4  -9   12.15    0.93 
   0   4  -9   48.56    2.45 
   1   4  -9   13.34    0.84 
   2   4  -9   44.05    1.93 
  -6   5  -9   10.74    1.89 
  -5   5  -9    3.46    0.71 
  -4   5  -9   40.19    2.41 
  -3   5  -9    0.99    0.36 
  -2   5  -9   51.58    2.73 
  -1   5  -9   16.14    1.10 
   0   5  -9   88.90    4.34 
   1   5  -9   27.24    1.45 
   2   5  -9  106.63    4.68 
  -5   6  -9    0.10    0.38 
  -4   6  -9   41.72    2.54 
  -3   6  -9    0.40    0.27 
  -2   6  -9   19.17    1.33 
  -1   6  -9   11.52    0.87 
   0   6  -9   48.97    3.59 
   1   6  -9   13.01    0.90 
   2   6  -9   35.08    1.57 
  -5   7  -9    2.34    0.67 
  -4   7  -9   29.16    1.96 
  -3   7  -9   16.60    1.33 
  -2   7  -9   50.77    2.70 
  -1   7  -9   13.18    0.90 
   0   7  -9   50.98    3.67 
   1   7  -9   26.11    1.51 
  -4   8  -9    6.85    0.95 
  -3   8  -9   20.53    1.49 
  -2   8  -9    6.52    1.23 
  -1   8  -9   20.39    2.00 
   0   8  -9    7.70    1.07 
   1   8  -9   28.54    2.32 
  -3   9  -9    8.79    1.57 
  -2   9  -9    6.18    1.26 
  -1   9  -9   16.27    1.75 
   0   9  -9    7.24    1.13 
   1   9  -9    6.61    0.95 
  -2  10  -9    5.29    1.10 
  -1  10  -9   46.62    3.72 
   0  10  -9    5.39    0.98 
   1  10  -9   35.32    2.74 
   0  11  -9    4.49    0.87 
  -2 -11  -8    1.30    0.64 
  -1 -11  -8    3.44    0.78 
   0 -11  -8    1.22    0.59 
   1 -11  -8    6.60    0.96 
   2 -11  -8    7.03    1.01 
  -3 -10  -8   27.22    1.73 
  -2 -10  -8   14.52    1.51 
  -1 -10  -8   35.18    2.38 
   0 -10  -8   26.60    1.91 
   1 -10  -8   46.71    2.68 
   2 -10  -8   25.60    1.72 
   3 -10  -8   70.34    5.19 
  -4  -9  -8    7.76    0.98 
  -3  -9  -8    9.25    1.02 
  -2  -9  -8   10.39    1.08 
  -1  -9  -8    3.27    0.64 
   0  -9  -8    0.69    0.40 
   1  -9  -8    8.17    0.92 
   2  -9  -8    5.19    0.77 
   3  -9  -8    6.93    0.81 
  -5  -8  -8    7.49    0.99 
  -4  -8  -8   12.20    1.20 
  -3  -8  -8   17.03    1.30 
  -2  -8  -8   10.53    1.01 
  -1  -8  -8   22.62    1.35 
   0  -8  -8   18.98    1.37 
   1  -8  -8   27.41    1.66 
   2  -8  -8   15.09    1.12 
   3  -8  -8   46.95    2.45 
  -6  -7  -8   14.74    1.59 
  -5  -7  -8   15.80    1.55 
  -4  -7  -8   45.10    2.42 
  -3  -7  -8   16.92    1.20 
  -2  -7  -8   27.53    1.67 
  -1  -7  -8   54.47    2.42 
   0  -7  -8   41.34    2.34 
   1  -7  -8   20.58    1.39 
   2  -7  -8   81.59    3.92 
   3  -7  -8   24.14    1.32 
  -6  -6  -8    5.60    1.00 
  -5  -6  -8    4.38    0.87 
  -4  -6  -8   12.67    1.46 
  -3  -6  -8   12.05    1.22 
  -2  -6  -8    4.55    0.75 
  -1  -6  -8    7.83    0.80 
   0  -6  -8   22.54    1.24 
   1  -6  -8   14.39    1.46 
   2  -6  -8    0.21    0.17 
   3  -6  -8   12.91    1.36 
  -7  -5  -8    9.22    1.38 
  -6  -5  -8   27.92    2.09 
  -5  -5  -8    5.28    0.87 
  -4  -5  -8   50.93    3.04 
  -3  -5  -8   25.03    1.79 
  -2  -5  -8   50.98    2.77 
  -1  -5  -8   52.15    2.92 
   0  -5  -8   72.81    2.89 
   1  -5  -8    8.04    0.71 
   2  -5  -8   82.80    3.76 
   3  -5  -8   44.71    3.27 
  -7  -4  -8    2.29    0.78 
  -6  -4  -8    7.14    1.08 
  -5  -4  -8   11.61    1.20 
  -4  -4  -8   24.66    1.78 
  -3  -4  -8    6.77    0.90 
  -2  -4  -8    6.11    0.85 
  -1  -4  -8    2.14    0.49 
   0  -4  -8   34.91    2.05 
   1  -4  -8   35.96    1.55 
   2  -4  -8    1.80    0.54 
   3  -4  -8   33.10    2.37 
  -7  -3  -8    7.67    1.20 
  -6  -3  -8   16.26    1.48 
  -5  -3  -8    8.61    1.12 
  -4  -3  -8   57.33    3.30 
  -3  -3  -8   22.30    1.55 
  -2  -3  -8   45.35    2.48 
  -1  -3  -8   22.58    1.17 
   0  -3  -8   36.19    1.59 
   1  -3  -8   10.23    0.63 
   2  -3  -8   82.57    5.38 
   3  -3  -8   31.44    2.25 
  -7  -2  -8   25.22    2.05 
  -6  -2  -8    6.31    0.98 
  -5  -2  -8   37.07    2.38 
  -4  -2  -8   43.56    2.70 
  -3  -2  -8   57.88    3.11 
  -2  -2  -8   40.55    2.28 
  -1  -2  -8  111.44    4.30 
   0  -2  -8   29.61    1.39 
   1  -2  -8   23.89    1.12 
   2  -2  -8   15.14    1.30 
   3  -2  -8  147.63    8.57 
  -7  -1  -8   16.69    1.59 
  -6  -1  -8   12.70    1.45 
  -5  -1  -8    8.72    1.14 
  -4  -1  -8   13.67    1.22 
  -3  -1  -8   25.20    1.65 
  -2  -1  -8   24.61    1.51 
  -1  -1  -8   19.41    1.07 
   0  -1  -8   37.88    1.62 
   1  -1  -8   28.93    1.30 
   2  -1  -8   42.38    2.73 
   3  -1  -8    5.47    0.48 
  -7   0  -8   26.51    2.05 
  -6   0  -8    3.05    0.68 
  -5   0  -8   53.44    3.18 
  -4   0  -8   29.33    1.94 
  -3   0  -8   87.17    4.25 
  -2   0  -8    7.95    0.91 
  -1   0  -8   85.24    3.35 
   0   0  -8   28.72    1.28 
   1   0  -8   31.26    1.33 
   2   0  -8    0.34    0.14 
  -7   1  -8   17.91    1.62 
  -6   1  -8    8.21    1.14 
  -5   1  -8    9.51    1.15 
  -4   1  -8   15.24    1.25 
  -3   1  -8   26.64    1.66 
  -2   1  -8   20.40    1.41 
  -1   1  -8   21.95    1.09 
   0   1  -8   36.44    1.59 
   1   1  -8   33.68    1.33 
   2   1  -8   35.98    1.85 
  -7   2  -8   28.47    2.14 
  -6   2  -8    4.98    0.87 
  -5   2  -8   36.70    2.35 
  -4   2  -8   48.87    2.74 
  -3   2  -8   60.98    3.08 
  -2   2  -8   40.07    2.22 
  -1   2  -8  113.52    5.20 
   0   2  -8   31.16    1.37 
   1   2  -8   30.49    1.44 
   2   2  -8   15.94    0.69 
  -7   3  -8   10.41    1.39 
  -6   3  -8   15.03    1.42 
  -5   3  -8    6.73    0.98 
  -4   3  -8   58.66    3.25 
  -3   3  -8   21.18    1.45 
  -2   3  -8   41.68    2.34 
  -1   3  -8   23.15    1.34 
   0   3  -8   34.96    1.52 
   1   3  -8   11.95    0.62 
   2   3  -8   79.98    2.99 
  -7   4  -8    3.61    0.77 
  -6   4  -8    7.12    1.03 
  -5   4  -8   13.70    1.28 
  -4   4  -8   26.54    1.75 
  -3   4  -8   12.09    0.96 
  -2   4  -8    9.86    0.81 
  -1   4  -8    2.71    0.43 
   0   4  -8   37.76    1.84 
   1   4  -8   44.05    1.94 
   2   4  -8    1.85    0.20 
   3   4  -8   28.38    2.47 
  -7   5  -8    5.81    0.98 
  -6   5  -8   25.82    1.93 
  -5   5  -8    5.36    0.88 
  -4   5  -8   51.25    2.89 
  -3   5  -8   26.03    1.67 
  -2   5  -8   44.85    2.50 
  -1   5  -8   58.58    2.71 
   0   5  -8   69.63    2.69 
   1   5  -8   11.92    0.75 
   2   5  -8   84.22    3.59 
  -6   6  -8    3.49    0.77 
  -5   6  -8    3.35    0.68 
  -4   6  -8   14.84    1.20 
  -3   6  -8    9.84    0.99 
  -2   6  -8    7.39    1.26 
  -1   6  -8    6.97    0.65 
   0   6  -8   23.53    2.00 
   1   6  -8   10.52    0.77 
   2   6  -8    0.79    0.16 
  -6   7  -8   17.47    1.58 
  -5   7  -8   16.22    1.41 
  -4   7  -8   50.07    2.78 
  -3   7  -8   14.98    1.20 
  -2   7  -8   36.59    1.90 
  -1   7  -8   50.25    2.55 
   0   7  -8   44.16    3.15 
   1   7  -8   23.20    1.28 
   2   7  -8   83.80    3.59 
  -5   8  -8    8.49    1.07 
  -4   8  -8    9.80    1.08 
  -3   8  -8   14.28    1.17 
  -2   8  -8    8.48    0.82 
  -1   8  -8   22.71    2.10 
   0   8  -8   15.00    1.59 
   1   8  -8   23.34    1.42 
  -4   9  -8    9.55    1.10 
  -3   9  -8   11.07    1.73 
  -2   9  -8   12.71    1.56 
  -1   9  -8    4.92    1.03 
   0   9  -8    2.37    0.65 
   1   9  -8    9.48    1.01 
  -3  10  -8   23.45    2.56 
  -2  10  -8   16.03    1.91 
  -1  10  -8   38.82    3.07 
   0  10  -8   29.09    2.38 
   1  10  -8   45.87    3.25 
  -2  11  -8    0.98    0.76 
  -1  11  -8    1.37    0.66 
   0  11  -8    0.43    0.55 
   1  11  -8    4.78    0.86 
  -1 -12  -7   19.08    1.74 
   0 -12  -7   13.99    1.61 
   1 -12  -7   21.03    1.69 
   2 -12  -7    9.19    1.21 
   3 -12  -7   21.32    3.54 
  -3 -11  -7    2.04    0.69 
  -2 -11  -7    6.81    1.09 
  -1 -11  -7    4.00    0.83 
   0 -11  -7   31.41    2.14 
   1 -11  -7    4.92    0.89 
   2 -11  -7   20.07    1.63 
   3 -11  -7    6.76    1.41 
  -4 -10  -7   22.27    1.60 
  -3 -10  -7   36.29    2.07 
  -2 -10  -7   17.64    1.61 
  -1 -10  -7   76.85    4.19 
   0 -10  -7   26.14    1.91 
   1 -10  -7   40.01    2.47 
   2 -10  -7   15.53    1.30 
   3 -10  -7   38.66    2.25 
   4 -10  -7   24.68    2.29 
  -5  -9  -7    4.22    0.72 
  -4  -9  -7    4.03    0.73 
  -3  -9  -7    3.63    0.62 
  -2  -9  -7    3.76    0.60 
  -1  -9  -7   14.85    1.29 
   0  -9  -7   26.09    1.71 
   1  -9  -7   11.60    1.08 
   2  -9  -7   17.91    1.27 
   3  -9  -7    5.77    0.74 
   4  -9  -7    7.54    0.99 
  -6  -8  -7   15.11    1.40 
  -5  -8  -7   25.32    1.68 
  -4  -8  -7   17.21    1.26 
  -3  -8  -7   35.83    1.89 
  -2  -8  -7   10.65    0.96 
  -1  -8  -7   81.57    3.43 
   0  -8  -7   50.99    2.70 
   1  -8  -7   59.33    3.08 
   2  -8  -7   30.92    1.83 
   3  -8  -7   65.77    3.26 
   4  -8  -7   29.79    2.24 
  -6  -7  -7   22.23    1.93 
  -5  -7  -7   14.57    1.39 
  -4  -7  -7   31.00    1.79 
  -3  -7  -7   18.62    1.24 
  -2  -7  -7   60.12    2.70 
  -1  -7  -7   32.13    1.66 
   0  -7  -7   62.52    3.25 
   1  -7  -7    7.24    0.74 
   2  -7  -7   45.50    2.30 
   3  -7  -7   11.66    0.85 
   4  -7  -7   30.14    2.13 
  -7  -6  -7    6.47    1.16 
  -6  -6  -7    1.52    0.56 
  -5  -6  -7    6.71    1.00 
  -4  -6  -7    6.40    1.01 
  -3  -6  -7   25.32    1.76 
  -2  -6  -7    0.29    0.28 
  -1  -6  -7   67.74    2.80 
   0  -6  -7   12.58    0.80 
   1  -6  -7   47.72    2.45 
   2  -6  -7   15.05    0.99 
   3  -6  -7   78.23    3.51 
  -7  -5  -7   28.80    2.15 
  -6  -5  -7   42.99    2.71 
  -5  -5  -7   36.46    2.39 
  -4  -5  -7   94.82    4.84 
  -3  -5  -7   20.04    1.52 
  -2  -5  -7  101.19    4.89 
  -1  -5  -7   85.42    4.27 
   0  -5  -7  161.73    5.77 
   1  -5  -7   44.04    2.29 
   2  -5  -7  154.58    6.57 
   3  -5  -7   36.84    2.70 
  -7  -4  -7    6.94    1.12 
  -6  -4  -7    2.54    0.61 
  -5  -4  -7    1.81    0.52 
  -4  -4  -7    6.56    0.90 
  -3  -4  -7    5.12    0.75 
  -2  -4  -7    9.93    0.92 
  -1  -4  -7   13.17    1.09 
   0  -4  -7    7.38    0.77 
   1  -4  -7   12.49    0.77 
   2  -4  -7    4.90    0.81 
   3  -4  -7   51.48    3.27 
  -8  -3  -7   16.57    1.69 
  -7  -3  -7   22.06    1.85 
  -6  -3  -7   40.20    2.60 
  -5  -3  -7   22.68    1.70 
  -4  -3  -7   72.17    3.82 
  -3  -3  -7   43.20    2.36 
  -2  -3  -7  129.49    5.77 
  -1  -3  -7   91.61    4.29 
   0  -3  -7  173.08    7.82 
   1  -3  -7  123.80    4.25 
   2  -3  -7  148.17    8.91 
   3  -3  -7  163.55    9.51 
  -8  -2  -7   12.03    1.47 
  -7  -2  -7   28.47    2.17 
  -6  -2  -7   23.64    1.80 
  -5  -2  -7   69.11    3.82 
  -4  -2  -7   36.72    1.78 
  -3  -2  -7  103.29    5.10 
  -2  -2  -7   40.33    1.56 
  -1  -2  -7  137.44    4.50 
   0  -2  -7  105.77    3.54 
   1  -2  -7   99.54    3.25 
   2  -2  -7   33.03    1.75 
   3  -2  -7  182.65    8.09 
  -8  -1  -7    3.95    0.83 
  -7  -1  -7    9.03    1.19 
  -6  -1  -7    4.62    0.82 
  -5  -1  -7   14.60    1.25 
  -4  -1  -7   41.64    2.38 
  -3  -1  -7    2.66    0.38 
  -2  -1  -7   22.71    0.98 
  -1  -1  -7    2.80    0.32 
   0  -1  -7   57.27    1.87 
   1  -1  -7   22.43    0.88 
   2  -1  -7  118.19    5.12 
   3  -1  -7    0.98    0.39 
  -8   0  -7   27.60    2.13 
  -7   0  -7   62.07    3.59 
  -6   0  -7   16.39    1.44 
  -5   0  -7   60.01    3.40 
  -4   0  -7   65.85    3.53 
  -3   0  -7  153.49    7.09 
  -2   0  -7   56.80    2.39 
  -1   0  -7  287.03   10.05 
   0   0  -7  113.19    3.98 
   1   0  -7   80.28    3.01 
   2   0  -7  137.75    6.02 
  -8   1  -7    3.44    0.83 
  -7   1  -7    8.30    1.19 
  -6   1  -7    2.95    0.62 
  -5   1  -7   14.62    1.24 
  -4   1  -7   39.37    2.32 
  -3   1  -7    4.46    0.67 
  -2   1  -7   18.83    1.30 
  -1   1  -7    2.48    0.35 
   0   1  -7   50.24    2.11 
   1   1  -7   21.66    0.99 
   2   1  -7  114.82    4.96 
  -8   2  -7   14.14    1.64 
  -7   2  -7   31.56    2.22 
  -6   2  -7   25.33    1.82 
  -5   2  -7   69.79    3.77 
  -4   2  -7   36.11    2.15 
  -3   2  -7  109.88    5.09 
  -2   2  -7   39.66    2.16 
  -1   2  -7  143.93    5.18 
   0   2  -7  117.92    4.08 
   1   2  -7  102.20    3.70 
   2   2  -7   34.18    1.30 
  -8   3  -7   15.53    1.62 
  -7   3  -7   25.77    1.93 
  -6   3  -7   41.41    2.58 
  -5   3  -7   23.99    1.69 
  -4   3  -7   75.11    3.77 
  -3   3  -7   40.51    2.22 
  -2   3  -7  121.43    5.61 
  -1   3  -7   88.77    4.15 
   0   3  -7  179.49    6.30 
   1   3  -7  107.36    4.15 
   2   3  -7  141.30    5.02 
   3   3  -7  145.24    9.63 
  -7   4  -7    8.37    1.13 
  -6   4  -7    2.10    0.58 
  -5   4  -7    3.11    0.61 
  -4   4  -7    9.61    0.91 
  -3   4  -7    8.30    0.77 
  -2   4  -7   11.73    0.88 
  -1   4  -7   16.22    1.00 
   0   4  -7    9.45    0.63 
   1   4  -7    9.00    0.57 
   2   4  -7    5.38    0.31 
   3   4  -7   41.87    3.35 
  -7   5  -7   26.86    2.05 
  -6   5  -7   42.24    2.63 
  -5   5  -7   40.26    2.36 
  -4   5  -7   94.90    4.69 
  -3   5  -7   23.01    1.43 
  -2   5  -7   96.57    4.64 
  -1   5  -7   87.58    4.04 
   0   5  -7  151.51    5.56 
   1   5  -7   46.97    2.22 
   2   5  -7  148.97    6.35 
  -7   6  -7    7.18    1.12 
  -6   6  -7    0.38    0.40 
  -5   6  -7    7.20    0.98 
  -4   6  -7    6.98    0.89 
  -3   6  -7   24.28    1.59 
  -2   6  -7    0.34    0.21 
  -1   6  -7   62.88    3.11 
   0   6  -7    9.52    0.78 
   1   6  -7   45.03    3.25 
   2   6  -7   15.24    0.79 
  -6   7  -7   30.61    2.06 
  -5   7  -7   16.27    1.38 
  -4   7  -7   32.71    2.02 
  -3   7  -7   20.89    1.38 
  -2   7  -7   61.97    3.04 
  -1   7  -7   32.86    1.72 
   0   7  -7   59.57    4.35 
   1   7  -7    6.25    0.57 
   2   7  -7   43.54    1.98 
  -6   8  -7   10.26    1.28 
  -5   8  -7   26.01    1.86 
  -4   8  -7   14.62    1.27 
  -3   8  -7   33.47    2.02 
  -2   8  -7    9.31    0.83 
  -1   8  -7   81.39    3.76 
   0   8  -7   43.75    3.43 
   1   8  -7   59.39    2.85 
   2   8  -7   31.28    1.49 
  -5   9  -7    5.16    0.82 
  -4   9  -7    3.32    0.66 
  -3   9  -7    4.85    0.72 
  -2   9  -7    2.87    0.46 
  -1   9  -7   15.05    1.66 
   0   9  -7   19.78    1.98 
   1   9  -7   11.82    1.22 
   2   9  -7   15.30    1.23 
  -4  10  -7   21.18    1.69 
  -3  10  -7   40.48    3.43 
  -2  10  -7   22.48    2.23 
  -1  10  -7   78.92    5.58 
   0  10  -7   28.48    2.40 
   1  10  -7   41.67    3.02 
  -3  11  -7    1.10    0.72 
  -2  11  -7   11.29    1.68 
  -1  11  -7    2.15    0.74 
   0  11  -7   25.52    2.40 
   1  11  -7    4.65    0.82 
  -1  12  -7   21.34    2.13 
   0  12  -7   13.36    1.52 
   1  12  -7   16.62    1.74 
  -2 -12  -6    6.74    1.10 
  -1 -12  -6   27.37    2.15 
   0 -12  -6    3.31    0.74 
   1 -12  -6   11.14    1.33 
   2 -12  -6    5.21    0.90 
   3 -12  -6   16.55    2.17 
   4 -12  -6    4.81    1.43 
  -3 -11  -6   12.64    1.53 
  -2 -11  -6   27.30    2.07 
  -1 -11  -6   13.88    1.50 
   0 -11  -6   25.14    1.90 
   1 -11  -6   14.74    1.35 
   2 -11  -6   15.34    1.32 
   3 -11  -6   16.86    2.02 
   4 -11  -6   16.12    1.89 
  -5 -10  -6   22.26    1.56 
  -4 -10  -6   28.19    1.77 
  -3 -10  -6   43.84    2.31 
  -2 -10  -6   18.09    1.59 
  -1 -10  -6   42.32    2.67 
   0 -10  -6   28.53    1.92 
   1 -10  -6   34.06    2.13 
   2 -10  -6    9.54    1.04 
   3 -10  -6   16.70    1.86 
   4 -10  -6   11.01    1.47 
   5 -10  -6   14.28    1.64 
  -5  -9  -6    5.70    0.80 
  -4  -9  -6   16.94    1.26 
  -3  -9  -6    7.17    0.87 
  -2  -9  -6   32.05    1.72 
  -1  -9  -6    3.86    0.72 
   0  -9  -6   40.12    2.33 
   1  -9  -6   16.27    1.27 
   2  -9  -6   29.08    1.81 
   3  -9  -6   21.18    1.41 
   4  -9  -6   29.28    2.64 
   5  -9  -6   31.84    2.53 
  -6  -8  -6   13.34    1.30 
  -5  -8  -6   25.63    1.60 
  -4  -8  -6   36.38    1.98 
  -3  -8  -6   57.59    2.60 
  -2  -8  -6   50.32    2.39 
  -1  -8  -6   71.67    3.01 
   0  -8  -6   43.39    2.48 
   1  -8  -6   27.35    1.70 
   2  -8  -6   58.40    3.06 
   3  -8  -6   48.61    2.54 
   4  -8  -6   13.98    1.49 
   5  -8  -6   25.06    2.05 
  -7  -7  -6   10.82    1.36 
  -6  -7  -6   13.74    1.49 
  -5  -7  -6   25.23    1.85 
  -4  -7  -6   44.01    2.24 
  -3  -7  -6   24.12    1.45 
  -2  -7  -6   36.10    1.78 
  -1  -7  -6   10.31    0.77 
   0  -7  -6  103.13    4.85 
   1  -7  -6   14.62    1.03 
   2  -7  -6   53.37    2.67 
   3  -7  -6    6.98    0.68 
   4  -7  -6   31.01    2.30 
  -7  -6  -6   13.73    1.63 
  -6  -6  -6    1.95    0.63 
  -5  -6  -6   30.16    2.03 
  -4  -6  -6    6.59    0.97 
  -3  -6  -6   48.81    2.71 
  -2  -6  -6    8.41    0.73 
  -1  -6  -6   81.30    3.34 
   0  -6  -6   48.75    2.11 
   1  -6  -6   30.28    1.68 
   2  -6  -6   31.57    1.69 
   3  -6  -6   98.35    4.40 
   4  -6  -6   24.76    1.81 
  -8  -5  -6   34.43    2.49 
  -7  -5  -6   24.55    1.97 
  -6  -5  -6   45.21    2.72 
  -5  -5  -6   38.83    2.52 
  -4  -5  -6   86.59    4.39 
  -3  -5  -6  110.62    5.57 
  -2  -5  -6   57.60    3.01 
  -1  -5  -6   42.06    2.39 
   0  -5  -6  158.84    5.61 
   1  -5  -6   74.91    3.54 
   2  -5  -6   53.92    2.55 
   3  -5  -6   53.47    2.43 
  -8  -4  -6    0.31    0.45 
  -7  -4  -6   18.35    1.55 
  -6  -4  -6   17.79    1.49 
  -5  -4  -6    5.46    0.83 
  -4  -4  -6    9.74    1.02 
  -3  -4  -6   58.90    3.06 
  -2  -4  -6   23.36    1.54 
  -1  -4  -6   60.57    3.14 
   0  -4  -6   12.87    0.98 
   1  -4  -6   58.14    2.97 
   2  -4  -6   71.86    3.26 
   3  -4  -6  198.95   11.57 
  -8  -3  -6   41.97    2.81 
  -7  -3  -6   25.70    1.92 
  -6  -3  -6   51.38    2.95 
  -5  -3  -6   39.16    1.87 
  -4  -3  -6  154.47    7.43 
  -3  -3  -6   57.09    2.45 
  -2  -3  -6   18.04    1.00 
  -1  -3  -6  143.70    5.17 
   0  -3  -6  194.32    6.97 
   1  -3  -6  224.45    6.79 
   2  -3  -6  101.51    4.63 
   3  -3  -6   93.59    4.19 
   4  -3  -6   52.55    3.98 
   5  -3  -6   46.68    3.56 
  -8  -2  -6   19.07    1.69 
  -7  -2  -6   87.38    4.62 
  -6  -2  -6   17.78    1.45 
  -5  -2  -6   40.93    1.90 
  -4  -2  -6  120.29    4.79 
  -3  -2  -6   80.82    3.29 
  -2  -2  -6   35.94    1.66 
  -1  -2  -6  164.99    5.83 
   0  -2  -6   93.21    2.98 
   1  -2  -6   45.01    1.55 
   2  -2  -6  101.44    4.61 
   3  -2  -6  238.65   10.63 
   4  -2  -6   91.24    6.13 
  -8  -1  -6   17.02    1.65 
  -7  -1  -6    3.65    0.76 
  -6  -1  -6   25.77    1.71 
  -5  -1  -6   21.32    1.46 
  -4  -1  -6   84.99    4.28 
  -3  -1  -6   17.95    0.95 
  -2  -1  -6   29.02    1.09 
  -1  -1  -6   28.26    1.04 
   0  -1  -6  113.21    3.58 
   1  -1  -6   77.16    2.41 
   2  -1  -6  132.49    6.07 
   3  -1  -6   87.99    6.13 
  -8   0  -6   22.48    1.83 
  -7   0  -6   86.55    4.56 
  -6   0  -6   65.21    3.53 
  -5   0  -6  139.96    6.62 
  -4   0  -6   67.53    3.44 
  -3   0  -6   41.25    2.23 
  -2   0  -6   75.51    2.92 
  -1   0  -6  199.70    6.96 
   0   0  -6  162.73    4.98 
   1   0  -6   89.90    3.25 
   2   0  -6   93.75    3.86 
  -8   1  -6   16.66    1.53 
  -7   1  -6    4.10    0.79 
  -6   1  -6   20.48    1.59 
  -5   1  -6   15.99    1.33 
  -4   1  -6   89.73    4.29 
  -3   1  -6   17.69    1.19 
  -2   1  -6   23.04    1.20 
  -1   1  -6   24.24    1.16 
   0   1  -6  113.90    4.11 
   1   1  -6   70.64    2.74 
   2   1  -6  139.83    5.95 
  -8   2  -6   21.95    1.81 
  -7   2  -6   89.28    4.65 
  -6   2  -6   18.34    1.46 
  -5   2  -6   41.64    2.44 
  -4   2  -6  131.94    5.96 
  -3   2  -6   85.73    4.05 
  -2   2  -6   39.31    1.69 
  -1   2  -6  163.02    5.80 
   0   2  -6   92.26    3.39 
   1   2  -6   44.46    1.74 
   2   2  -6  107.28    3.62 
  -8   3  -6   44.04    2.83 
  -7   3  -6   26.14    1.91 
  -6   3  -6   48.43    2.85 
  -5   3  -6   40.65    2.37 
  -4   3  -6  160.65    7.36 
  -3   3  -6   62.75    3.02 
  -2   3  -6   19.69    1.20 
  -1   3  -6  139.78    5.11 
   0   3  -6  193.99    6.89 
   1   3  -6  220.08    6.70 
   2   3  -6  101.09    4.48 
  -8   4  -6    0.04    0.48 
  -7   4  -6   17.32    1.51 
  -6   4  -6   17.35    1.41 
  -5   4  -6    7.31    0.93 
  -4   4  -6   10.15    0.93 
  -3   4  -6   54.87    2.92 
  -2   4  -6   27.28    1.49 
  -1   4  -6   65.17    2.99 
   0   4  -6   14.94    0.63 
   1   4  -6   66.38    2.46 
   2   4  -6   73.51    2.62 
  -8   5  -6   36.70    2.54 
  -7   5  -6   30.34    2.10 
  -6   5  -6   41.87    2.62 
  -5   5  -6   41.49    2.51 
  -4   5  -6   84.52    4.26 
  -3   5  -6  122.35    5.47 
  -2   5  -6   56.43    2.81 
  -1   5  -6   44.06    2.21 
   0   5  -6  148.64    5.41 
   1   5  -6   76.13    3.44 
   2   5  -6   53.42    2.34 
  -7   6  -6   13.65    1.58 
  -6   6  -6    1.03    0.47 
  -5   6  -6   26.59    1.86 
  -4   6  -6    6.01    0.83 
  -3   6  -6   45.71    2.51 
  -2   6  -6   10.35    0.81 
  -1   6  -6   84.70    3.86 
   0   6  -6   48.02    2.42 
   1   6  -6   29.29    1.54 
   2   6  -6   30.74    1.45 
  -7   7  -6   12.00    1.44 
  -6   7  -6   13.83    1.39 
  -5   7  -6   23.16    1.69 
  -4   7  -6   46.96    2.60 
  -3   7  -6   26.90    1.63 
  -2   7  -6   34.11    1.90 
  -1   7  -6    7.77    0.64 
   0   7  -6  104.13    6.64 
   1   7  -6   12.16    0.83 
   2   7  -6   53.87    2.37 
  -6   8  -6   13.41    1.31 
  -5   8  -6   24.97    1.76 
  -4   8  -6   36.48    2.19 
  -3   8  -6   52.78    2.84 
  -2   8  -6   51.71    2.62 
  -1   8  -6   69.05    3.27 
   0   8  -6   40.85    3.22 
   1   8  -6   26.42    1.50 
   2   8  -6   62.29    2.73 
  -5   9  -6    6.46    0.93 
  -4   9  -6   14.09    1.25 
  -3   9  -6    6.94    0.76 
  -2   9  -6   28.50    1.70 
  -1   9  -6    3.02    0.78 
   0   9  -6   33.71    2.87 
   1   9  -6   15.56    1.05 
   2   9  -6   28.67    1.43 
  -5  10  -6   23.83    1.79 
  -4  10  -6   27.41    1.90 
  -3  10  -6   43.50    2.48 
  -2  10  -6   20.60    2.09 
  -1  10  -6   46.08    3.53 
   0  10  -6   24.51    2.28 
   1  10  -6   33.54    2.54 
   2  10  -6   10.11    0.93 
  -3  11  -6   13.86    1.82 
  -2  11  -6   24.47    2.53 
  -1  11  -6   15.64    1.73 
   0  11  -6   27.57    2.35 
   1  11  -6   15.61    1.49 
  -2  12  -6    4.83    1.16 
  -1  12  -6   26.00    2.56 
   0  12  -6    2.28    0.77 
   1  12  -6   10.48    1.20 
   1 -13  -5    3.73    0.74 
  -3 -12  -5   13.37    1.69 
  -2 -12  -5    7.70    1.17 
  -1 -12  -5    6.35    1.04 
   0 -12  -5   12.01    1.42 
   1 -12  -5   10.31    1.27 
   2 -12  -5    4.86    1.29 
   3 -12  -5   13.37    1.93 
   4 -12  -5    3.95    1.16 
  -4 -11  -5   19.49    1.81 
  -3 -11  -5   13.13    1.54 
  -2 -11  -5   14.13    1.54 
  -1 -11  -5   19.52    1.65 
   0 -11  -5   14.56    1.37 
   1 -11  -5   11.77    1.26 
   2 -11  -5   17.91    1.52 
   3 -11  -5   20.75    2.27 
   4 -11  -5   20.16    2.36 
   5 -11  -5   16.14    2.09 
  -5 -10  -5   18.50    1.36 
  -4 -10  -5    7.49    0.97 
  -3 -10  -5   13.98    1.14 
  -2 -10  -5   10.87    1.34 
  -1 -10  -5   10.09    1.23 
   0 -10  -5    6.53    0.95 
   1 -10  -5    2.54    0.58 
   2 -10  -5   13.42    1.19 
   3 -10  -5    8.20    1.45 
   4 -10  -5    2.27    0.84 
   5 -10  -5    1.24    0.70 
  -6  -9  -5   12.03    1.26 
  -5  -9  -5   11.05    1.10 
  -4  -9  -5   35.83    2.00 
  -3  -9  -5   28.98    1.64 
  -2  -9  -5   11.84    1.00 
  -1  -9  -5   47.40    2.65 
   0  -9  -5   42.48    2.50 
   1  -9  -5   46.10    2.55 
   2  -9  -5   25.63    1.72 
   3  -9  -5   33.75    2.86 
   4  -9  -5   50.08    3.74 
   5  -9  -5   26.76    2.44 
  -7  -8  -5   13.15    1.28 
  -6  -8  -5   16.08    1.25 
  -5  -8  -5   14.39    1.14 
  -4  -8  -5   27.42    1.59 
  -3  -8  -5   18.25    1.18 
  -2  -8  -5   28.95    1.55 
  -1  -8  -5   26.87    1.88 
   0  -8  -5   47.85    2.72 
   1  -8  -5    5.55    0.73 
   2  -8  -5    9.38    0.85 
   3  -8  -5   29.27    1.77 
   4  -8  -5   23.95    2.06 
   5  -8  -5    9.61    1.19 
  -7  -7  -5   13.76    1.56 
  -6  -7  -5   15.48    1.40 
  -5  -7  -5   11.06    1.34 
  -4  -7  -5   40.56    2.07 
  -3  -7  -5    9.39    0.91 
  -2  -7  -5   18.84    1.17 
  -1  -7  -5   10.45    0.85 
   0  -7  -5   37.92    2.02 
   1  -7  -5    6.58    0.75 
   2  -7  -5   34.62    1.82 
   3  -7  -5   27.67    1.55 
   4  -7  -5   32.83    2.45 
   5  -7  -5    5.71    0.97 
  -8  -6  -5    1.07    0.62 
  -7  -6  -5   25.63    1.98 
  -6  -6  -5    9.37    1.14 
  -5  -6  -5   12.72    1.17 
  -4  -6  -5   15.87    1.30 
  -3  -6  -5   44.81    2.59 
  -2  -6  -5  103.60    4.14 
  -1  -6  -5   44.33    2.06 
   0  -6  -5   37.03    1.65 
   1  -6  -5   57.35    3.07 
   2  -6  -5   60.26    2.85 
   3  -6  -5   80.89    3.54 
   4  -6  -5   17.32    1.41 
  -8  -5  -5    7.77    1.10 
  -7  -5  -5   36.75    2.42 
  -6  -5  -5    7.50    1.02 
  -5  -5  -5   25.64    1.84 
  -4  -5  -5   36.39    2.17 
  -3  -5  -5   25.58    1.71 
  -1  -5  -5   20.80    1.08 
   0  -5  -5   45.17    1.75 
   1  -5  -5   12.51    0.86 
   2  -5  -5   12.41    0.81 
   3  -5  -5   16.41    0.94 
   4  -5  -5    5.94    0.66 
   7  -5  -5    0.92    0.54 
  -8  -4  -5   17.56    1.57 
  -7  -4  -5   19.50    1.61 
  -6  -4  -5    4.63    0.58 
  -5  -4  -5   16.22    1.07 
  -4  -4  -5   32.42    1.59 
  -3  -4  -5   33.15    2.04 
  -2  -4  -5   41.14    1.86 
  -1  -4  -5  219.82    9.81 
   0  -4  -5  104.01    3.40 
   1  -4  -5   91.41    3.41 
   2  -4  -5   46.09    1.80 
   3  -4  -5  326.24   11.47 
   4  -4  -5   50.88    3.45 
   5  -4  -5   54.14    4.16 
   6  -4  -5   28.18    2.19 
  -8  -3  -5   14.89    1.46 
  -7  -3  -5   17.56    1.47 
  -6  -3  -5    4.73    1.13 
  -5  -3  -5   36.78    2.23 
  -4  -3  -5   17.26    0.99 
  -3  -3  -5  180.66    6.68 
  -2  -3  -5   16.88    1.19 
  -1  -3  -5  128.24    4.57 
   0  -3  -5   77.59    2.95 
   1  -3  -5  134.63    5.99 
   2  -3  -5   47.89    1.87 
   3  -3  -5   27.98    1.48 
   4  -3  -5   22.42    1.98 
   5  -3  -5   22.64    1.97 
  -9  -2  -5   10.34    1.35 
  -8  -2  -5   22.24    1.78 
  -7  -2  -5   17.09    1.39 
  -6  -2  -5   42.88    2.55 
  -5  -2  -5   16.17    0.95 
  -4  -2  -5   18.89    1.01 
  -3  -2  -5   27.31    1.19 
  -2  -2  -5  110.50    4.00 
  -1  -2  -5  101.18    3.57 
   0  -2  -5   13.85    0.71 
   1  -2  -5  115.64    3.86 
   2  -2  -5   63.32    2.94 
   3  -2  -5  136.68    8.95 
   4  -2  -5   19.42    1.63 
  -9  -1  -5    7.45    1.21 
  -8  -1  -5    9.76    1.23 
  -7  -1  -5   14.30    1.27 
  -6  -1  -5    9.24    1.13 
  -5  -1  -5    8.80    0.88 
  -4  -1  -5   16.28    0.91 
  -3  -1  -5   70.17    2.38 
  -2  -1  -5   80.91    3.30 
  -1  -1  -5   49.97    1.68 
   0  -1  -5  403.83   12.01 
   1  -1  -5   82.23    2.81 
   2  -1  -5  357.23   15.78 
   3  -1  -5   68.94    4.63 
  -9   0  -5    8.35    1.20 
  -8   0  -5   44.22    2.71 
  -7   0  -5   19.00    1.53 
  -6   0  -5   13.75    1.19 
  -5   0  -5    5.31    0.78 
  -4   0  -5  141.97    6.37 
  -3   0  -5   29.41    1.33 
  -2   0  -5   61.01    2.91 
  -1   0  -5    2.09    0.22 
   0   0  -5   21.45    0.93 
   1   0  -5   17.54    0.67 
   2   0  -5    9.76    0.69 
  -9   1  -5    6.70    1.10 
  -8   1  -5   13.06    1.52 
  -7   1  -5   12.33    1.25 
  -6   1  -5    9.91    1.13 
  -5   1  -5    8.09    0.95 
  -4   1  -5   18.97    1.24 
  -3   1  -5   70.71    2.79 
  -2   1  -5   97.75    3.37 
  -1   1  -5   47.40    1.92 
   0   1  -5  410.87   13.85 
   1   1  -5   72.87    2.78 
   2   1  -5  393.72   22.27 
  -9   2  -5   10.10    1.40 
  -8   2  -5   22.24    1.80 
  -7   2  -5   12.79    1.26 
  -6   2  -5   46.04    2.56 
  -5   2  -5   22.32    1.91 
  -4   2  -5   19.09    1.28 
  -3   2  -5   21.94    1.99 
  -2   2  -5  108.32    4.01 
  -1   2  -5   91.11    3.51 
   0   2  -5   14.31    0.67 
   1   2  -5   94.88    3.73 
   2   2  -5   60.19    4.14 
  -8   3  -5   12.76    1.46 
  -7   3  -5   17.30    1.44 
  -6   3  -5    6.83    0.92 
  -5   3  -5   37.00    2.21 
  -4   3  -5   19.82    1.30 
  -3   3  -5  191.78    8.18 
  -2   3  -5   25.58    1.37 
  -1   3  -5  124.50    4.52 
   0   3  -5   78.09    2.88 
   1   3  -5  135.88    4.90 
   2   3  -5   50.07    3.42 
  -8   4  -5   16.22    1.64 
  -7   4  -5   20.67    1.64 
  -6   4  -5    4.90    0.75 
  -5   4  -5   21.09    1.42 
  -4   4  -5   34.42    1.98 
  -3   4  -5   40.05    2.04 
  -2   4  -5   47.24    2.25 
  -1   4  -5  231.02    7.99 
   0   4  -5  107.84    3.34 
   1   4  -5   89.10    3.37 
   2   4  -5   44.76    1.69 
  -8   5  -5   10.83    1.34 
  -7   5  -5   36.96    2.41 
  -6   5  -5    7.21    1.02 
  -5   5  -5   27.62    1.84 
  -4   5  -5   35.81    2.09 
  -3   5  -5   29.17    1.67 
  -2   5  -5    6.80    0.61 
  -1   5  -5   19.34    0.94 
   0   5  -5   36.82    1.37 
   1   5  -5   13.87    0.69 
   2   5  -5   12.03    0.56 
  -8   6  -5    0.84    0.55 
  -7   6  -5   28.88    2.02 
  -6   6  -5   10.91    1.29 
  -5   6  -5   15.73    1.75 
  -4   6  -5   18.63    1.29 
  -3   6  -5   45.63    2.48 
  -2   6  -5  106.85    4.87 
  -1   6  -5   49.80    2.35 
   0   6  -5   34.87    1.44 
   1   6  -5   71.98    3.00 
   2   6  -5   56.25    2.58 
  -7   7  -5   15.99    1.51 
  -6   7  -5   17.38    1.45 
  -5   7  -5   12.82    1.14 
  -4   7  -5   43.73    2.43 
  -3   7  -5    6.23    0.81 
  -2   7  -5   19.86    1.26 
  -1   7  -5   14.61    0.88 
   0   7  -5   32.21    1.82 
   1   7  -5    6.16    0.54 
   2   7  -5   30.34    1.50 
  -7   8  -5   16.49    1.56 
  -6   8  -5   18.35    1.51 
  -5   8  -5   18.29    1.42 
  -4   8  -5   25.99    1.73 
  -3   8  -5   15.46    1.19 
  -2   8  -5   27.49    1.61 
  -1   8  -5   33.58    1.66 
   0   8  -5   51.25    3.64 
   1   8  -5    5.38    0.55 
   2   8  -5    9.41    0.64 
  -6   9  -5   15.88    1.42 
  -5   9  -5    9.93    1.20 
  -4   9  -5   38.52    2.26 
  -3   9  -5   27.03    1.73 
  -2   9  -5   14.46    1.01 
  -1   9  -5   43.76    1.77 
   0   9  -5   44.44    3.27 
   1   9  -5   44.05    2.26 
   2   9  -5   27.44    1.41 
  -5  10  -5   18.31    1.52 
  -4  10  -5   10.51    1.18 
  -3  10  -5   13.77    1.12 
  -2  10  -5   12.24    0.94 
  -1  10  -5   10.42    1.33 
   0  10  -5    9.34    1.16 
   1  10  -5    3.83    0.73 
   2  10  -5   14.09    1.20 
  -4  11  -5   20.02    1.54 
  -3  11  -5   10.32    1.75 
  -2  11  -5   17.28    1.89 
  -1  11  -5   18.70    2.00 
   0  11  -5   18.24    1.74 
   1  11  -5   15.38    1.45 
   2  11  -5   21.18    1.59 
  -3  12  -5   11.67    1.93 
  -2  12  -5    7.50    1.38 
  -1  12  -5    6.34    1.20 
   0  12  -5    9.26    1.27 
   1  12  -5   11.49    1.28 
  -1 -13  -4    6.50    1.11 
   0 -13  -4   12.66    1.39 
   1 -13  -4   10.24    2.03 
   2 -13  -4    7.62    1.72 
  -3 -12  -4   19.03    1.82 
  -2 -12  -4    2.97    0.71 
  -1 -12  -4   24.24    1.93 
   0 -12  -4    1.80    0.56 
   1 -12  -4   30.25    2.10 
   2 -12  -4    3.03    1.04 
   3 -12  -4   35.53    3.52 
   4 -12  -4    6.32    1.49 
  -5 -11  -4   15.84    1.35 
  -4 -11  -4   33.95    2.47 
  -3 -11  -4   18.05    1.81 
  -2 -11  -4   28.81    2.09 
  -1 -11  -4   16.57    1.50 
   0 -11  -4   45.95    2.82 
   1 -11  -4   22.17    1.75 
   2 -11  -4   41.19    3.72 
   3 -11  -4   17.63    2.12 
   4 -11  -4   49.82    4.14 
   5 -11  -4    9.60    1.73 
   6 -11  -4   26.08    2.87 
  -6 -10  -4    4.81    0.77 
  -5 -10  -4    2.85    0.57 
  -4 -10  -4    2.01    0.43 
  -3 -10  -4    3.61    0.78 
  -2 -10  -4    8.01    1.09 
  -1 -10  -4    0.08    0.29 
   0 -10  -4    4.88    0.83 
   1 -10  -4    1.87    0.51 
   2 -10  -4    0.42    0.32 
   3 -10  -4   -0.50    0.37 
   4 -10  -4    0.57    0.58 
   5 -10  -4   -0.20    0.49 
   6 -10  -4    6.86    1.35 
  -6  -9  -4   36.73    2.06 
  -5  -9  -4   24.38    1.55 
  -4  -9  -4   58.24    2.74 
  -3  -9  -4   25.01    1.45 
  -2  -9  -4   57.79    3.26 
  -1  -9  -4   30.96    2.02 
   0  -9  -4   89.95    4.44 
   1  -9  -4   28.02    1.72 
   2  -9  -4  129.06    6.15 
   3  -9  -4   44.83    3.61 
   4  -9  -4   79.53    5.83 
   5  -9  -4   18.01    1.93 
  -7  -8  -4   22.72    1.57 
  -6  -8  -4   12.93    1.24 
  -5  -8  -4   10.74    1.07 
  -4  -8  -4   17.06    1.14 
  -3  -8  -4   25.58    1.44 
  -2  -8  -4   28.43    1.54 
  -1  -8  -4   33.17    2.03 
   0  -8  -4   12.32    1.06 
   1  -8  -4   56.65    3.08 
   2  -8  -4   26.27    1.69 
   3  -8  -4   70.10    4.95 
   4  -8  -4   24.87    2.18 
   5  -8  -4   28.68    2.56 
  -8  -7  -4   13.09    1.28 
  -7  -7  -4   15.60    1.28 
  -6  -7  -4   26.36    1.55 
  -5  -7  -4    3.85    0.64 
  -4  -7  -4   70.63    3.04 
  -3  -7  -4    6.26    0.69 
  -2  -7  -4   32.00    1.56 
  -1  -7  -4   13.52    0.84 
   0  -7  -4  121.96    5.54 
   1  -7  -4   16.06    1.07 
   2  -7  -4   38.25    2.01 
   3  -7  -4    0.88    0.40 
   4  -7  -4   53.83    3.80 
   5  -7  -4   13.45    1.41 
  -8  -6  -4   12.14    1.39 
  -7  -6  -4   44.64    2.75 
  -6  -6  -4   19.78    1.61 
  -5  -6  -4   56.71    3.10 
  -4  -6  -4   44.99    2.43 
  -3  -6  -4   67.88    3.61 
  -2  -6  -4   22.08    1.17 
  -1  -6  -4  167.86    6.22 
   0  -6  -4   61.58    2.81 
   1  -6  -4  103.42    4.90 
   2  -6  -4   38.73    1.90 
   3  -6  -4  243.02   10.01 
   4  -6  -4   30.18    2.29 
   5  -6  -4   48.53    3.26 
  -8  -5  -4    8.90    1.18 
  -7  -5  -4    8.55    1.16 
  -6  -5  -4    4.85    0.79 
  -5  -5  -4    3.87    0.66 
  -4  -5  -4   30.35    1.83 
  -3  -5  -4    1.39    0.33 
  -2  -5  -4   18.95    0.95 
  -1  -5  -4   12.20    0.63 
   0  -5  -4   50.04    1.83 
   1  -5  -4   16.96    0.99 
   2  -5  -4    2.15    0.30 
   3  -5  -4   15.62    0.76 
   4  -5  -4   24.98    1.40 
   5  -5  -4   20.29    1.77 
   6  -5  -4    1.63    0.46 
   7  -5  -4   11.26    1.14 
  -9  -4  -4   11.61    1.46 
  -8  -4  -4   13.56    1.37 
  -7  -4  -4   65.21    3.63 
  -6  -4  -4   24.82    1.28 
  -5  -4  -4   84.91    3.50 
  -4  -4  -4   29.81    1.98 
  -3  -4  -4  252.02    8.93 
  -2  -4  -4   67.54    2.54 
  -1  -4  -4  349.14   12.03 
   0  -4  -4   81.17    2.54 
   1  -4  -4  274.82    9.95 
   2  -4  -4   74.34    2.65 
   3  -4  -4  250.66   11.12 
   4  -4  -4    9.70    1.06 
   5  -4  -4   71.35    4.76 
   6  -4  -4   44.61    3.19 
  -9  -3  -4    5.12    0.88 
  -8  -3  -4   11.31    1.26 
  -7  -3  -4   21.30    1.58 
  -6  -3  -4   21.26    1.17 
  -5  -3  -4   30.40    1.45 
  -4  -3  -4   69.01    2.78 
  -3  -3  -4   33.42    1.76 
  -2  -3  -4   59.82    2.25 
  -1  -3  -4  135.08    4.72 
   0  -3  -4  248.07    8.29 
   1  -3  -4    1.04    0.16 
   2  -3  -4   92.04    3.47 
   3  -3  -4  108.23    4.79 
   4  -3  -4   62.53    4.56 
  -9  -2  -4    8.05    1.14 
  -8  -2  -4    9.58    1.19 
  -7  -2  -4   43.93    2.53 
  -6  -2  -4   13.75    1.16 
  -5  -2  -4   54.11    2.51 
  -4  -2  -4   12.11    0.72 
  -3  -2  -4  204.00    7.20 
  -2  -2  -4   15.81    0.80 
  -1  -2  -4  227.77    7.60 
   0  -2  -4  103.11    3.64 
   1  -2  -4   20.53    0.72 
   2  -2  -4   45.69    1.97 
   3  -2  -4   60.63    3.91 
   4  -2  -4    5.27    0.67 
  -9  -1  -4    6.35    1.01 
  -8  -1  -4   31.37    2.20 
  -7  -1  -4   17.89    1.45 
  -6  -1  -4   67.80    3.64 
  -5  -1  -4   19.66    1.37 
  -4  -1  -4  289.45   10.62 
  -3  -1  -4   64.42    2.36 
  -2  -1  -4  213.06    7.16 
  -1  -1  -4  206.35    6.88 
   0  -1  -4  953.21   56.89 
   1  -1  -4   91.00    2.56 
   2  -1  -4  147.32    6.77 
   3  -1  -4   64.87    4.18 
  -9   0  -4   -0.48    0.38 
  -8   0  -4   12.32    1.26 
  -7   0  -4   15.87    1.34 
  -6   0  -4   25.93    1.72 
  -5   0  -4    2.86    0.54 
  -4   0  -4   22.54    1.36 
  -3   0  -4   86.88    3.20 
  -2   0  -4    4.45    0.31 
  -1   0  -4  290.65    8.56 
   0   0  -4  119.93    3.65 
   1   0  -4    6.17    0.29 
  -9   1  -4    7.24    1.06 
  -8   1  -4   34.54    2.26 
  -7   1  -4   20.40    1.49 
  -6   1  -4   76.22    3.71 
  -5   1  -4   20.47    1.36 
  -4   1  -4  321.02   13.14 
  -3   1  -4   60.84    2.42 
  -2   1  -4  206.82    7.19 
  -1   1  -4  192.72    6.87 
   0   1  -4  978.12   40.21 
   1   1  -4   74.57    2.90 
  -9   2  -4    7.12    1.12 
  -8   2  -4   11.65    1.38 
  -7   2  -4   41.55    2.48 
  -6   2  -4   13.26    1.13 
  -5   2  -4   48.09    2.66 
  -4   2  -4   15.29    1.01 
  -3   2  -4  206.06    7.27 
  -2   2  -4   16.74    0.82 
  -1   2  -4  212.33    7.56 
   0   2  -4   95.47    3.58 
   1   2  -4   17.19    0.77 
   2   2  -4   35.24    2.73 
  -9   3  -4    6.26    1.01 
  -8   3  -4   13.45    1.35 
  -7   3  -4   20.02    1.59 
  -6   3  -4   23.82    1.63 
  -5   3  -4   30.07    1.87 
  -4   3  -4   72.54    3.48 
  -3   3  -4   34.30    1.82 
  -2   3  -4   54.68    2.22 
  -1   3  -4  127.58    4.67 
   0   3  -4  231.23    8.20 
   1   3  -4    2.15    0.22 
   2   3  -4  101.79    6.18 
  -9   4  -4   12.84    1.57 
  -8   4  -4   12.87    1.46 
  -7   4  -4   68.26    3.67 
  -6   4  -4   21.76    1.63 
  -5   4  -4   89.51    4.38 
  -4   4  -4   37.81    2.03 
  -3   4  -4  262.42   15.42 
  -2   4  -4   61.17    3.06 
  -1   4  -4  339.44   11.98 
   0   4  -4   74.29    2.46 
   1   4  -4  285.96    9.92 
   2   4  -4   64.67    4.67 
  -8   5  -4    8.99    1.20 
  -7   5  -4    8.21    1.16 
  -6   5  -4    2.38    0.56 
  -5   5  -4    4.78    0.73 
  -4   5  -4   31.76    1.80 
  -3   5  -4    0.66    0.23 
  -2   5  -4   15.22    1.01 
  -1   5  -4   11.82    0.64 
   0   5  -4   53.72    1.76 
   1   5  -4   14.34    0.74 
   2   5  -4    3.15    0.23 
  -8   6  -4   14.91    1.53 
  -7   6  -4   46.17    2.82 
  -6   6  -4   23.63    1.68 
  -5   6  -4   55.02    3.03 
  -4   6  -4   41.20    2.32 
  -3   6  -4   75.25    3.55 
  -2   6  -4   22.20    1.29 
  -1   6  -4  169.13    6.08 
   0   6  -4   53.36    1.77 
   1   6  -4  112.22    4.76 
   2   6  -4   32.04    1.62 
  -8   7  -4   12.68    1.51 
  -7   7  -4   16.90    1.58 
  -6   7  -4   21.80    1.70 
  -5   7  -4    3.53    0.69 
  -4   7  -4   66.78    3.53 
  -3   7  -4    5.45    0.72 
  -2   7  -4   28.62    1.69 
  -1   7  -4   10.22    0.76 
   0   7  -4  116.96    3.68 
   1   7  -4   12.52    0.84 
   2   7  -4   34.73    1.71 
  -7   8  -4   23.80    1.89 
  -6   8  -4   10.19    1.24 
  -5   8  -4   12.60    1.12 
  -4   8  -4   15.90    1.26 
  -3   8  -4   24.29    1.55 
  -2   8  -4   29.75    1.72 
  -1   8  -4   33.05    1.42 
   0   8  -4   13.80    0.63 
   1   8  -4   60.55    2.88 
   2   8  -4   29.75    1.44 
  -6   9  -4   35.72    2.39 
  -5   9  -4   26.09    1.83 
  -4   9  -4   58.78    3.15 
  -3   9  -4   23.39    1.55 
  -2   9  -4   58.51    2.97 
  -1   9  -4   31.65    1.37 
   0   9  -4   90.05    5.94 
   1   9  -4   21.40    1.39 
   2   9  -4  136.06    5.76 
  -6  10  -4    8.41    1.11 
  -5  10  -4    2.53    0.58 
  -4  10  -4    1.75    0.49 
  -3  10  -4    2.02    0.48 
  -2  10  -4    6.49    0.71 
  -1  10  -4    0.72    0.22 
   0  10  -4    6.72    1.08 
   1  10  -4    1.16    0.46 
   2  10  -4   -0.03    0.25 
  -5  11  -4   12.69    1.31 
  -4  11  -4   33.67    2.16 
  -3  11  -4   17.69    1.33 
  -2  11  -4   26.95    1.67 
  -1  11  -4   17.13    1.88 
   0  11  -4   44.75    3.55 
   1  11  -4   24.87    2.12 
   2  11  -4   42.99    3.00 
  -3  12  -4   20.65    2.40 
  -2  12  -4    1.61    0.74 
  -1  12  -4   24.15    2.39 
   0  12  -4    2.42    0.71 
   1  12  -4   24.29    2.29 
   2  12  -4    2.05    0.52 
  -1  13  -4    9.04    1.47 
   0  13  -4   13.15    1.61 
   1  13  -4    8.50    1.21 
  -2 -13  -3   10.67    1.42 
  -1 -13  -3   14.09    1.63 
   0 -13  -3   12.42    1.55 
   1 -13  -3   16.44    2.24 
   2 -13  -3   15.50    2.48 
   3 -13  -3   31.20    3.32 
  -4 -12  -3    3.35    0.79 
  -3 -12  -3   38.45    2.55 
  -2 -12  -3    4.93    0.87 
  -1 -12  -3   32.76    2.32 
   0 -12  -3   17.26    1.60 
   1 -12  -3   41.50    2.68 
   2 -12  -3   27.51    2.88 
   3 -12  -3   29.72    3.10 
   4 -12  -3   15.55    2.23 
   5 -12  -3   11.20    2.14 
  -5 -11  -3    7.80    0.92 
  -4 -11  -3   47.59    3.12 
  -3 -11  -3    6.94    1.08 
  -2 -11  -3   44.04    2.84 
  -1 -11  -3   13.71    1.36 
   0 -11  -3   67.24    3.82 
   1 -11  -3   19.57    1.55 
   2 -11  -3   49.98    4.29 
   3 -11  -3   21.29    2.43 
   4 -11  -3   38.51    3.54 
   5 -11  -3    8.36    1.64 
   6 -11  -3   18.81    2.43 
  -6 -10  -3    0.01    0.31 
  -5 -10  -3    0.71    0.37 
  -4 -10  -3    0.58    0.30 
  -3 -10  -3    0.24    0.28 
  -2 -10  -3    5.99    0.92 
  -1 -10  -3    3.10    0.67 
   0 -10  -3   32.52    2.09 
   1 -10  -3    1.45    0.46 
   2 -10  -3   45.98    3.60 
   3 -10  -3    1.37    0.68 
   4 -10  -3   36.63    3.28 
   5 -10  -3    9.04    1.64 
   6 -10  -3   29.97    2.98 
  -7  -9  -3    8.08    0.99 
  -6  -9  -3   61.29    2.90 
  -5  -9  -3   17.31    1.21 
  -4  -9  -3   90.97    3.79 
  -3  -9  -3   20.03    1.24 
  -2  -9  -3   76.87    3.89 
  -1  -9  -3   47.37    2.64 
   0  -9  -3  163.18    7.65 
   1  -9  -3   60.55    3.25 
   2  -9  -3   72.32    3.74 
   3  -9  -3   58.54    4.36 
   4  -9  -3   91.12    6.38 
   5  -9  -3   12.09    1.77 
   6  -9  -3   31.39    2.98 
  -7  -8  -3   27.52    1.67 
  -6  -8  -3   12.74    1.13 
  -5  -8  -3   28.68    1.66 
  -4  -8  -3   13.31    0.97 
  -3  -8  -3   47.27    2.20 
  -2  -8  -3   11.23    0.86 
  -1  -8  -3   77.17    4.05 
   0  -8  -3   75.54    3.73 
   1  -8  -3   48.91    2.61 
   2  -8  -3   80.31    3.80 
   3  -8  -3   26.67    2.46 
   4  -8  -3   53.10    4.20 
   5  -8  -3   15.91    1.81 
  -8  -7  -3   33.85    2.02 
  -7  -7  -3    2.95    0.53 
  -6  -7  -3   32.29    1.72 
  -5  -7  -3    1.22    0.37 
  -4  -7  -3   54.56    2.43 
  -3  -7  -3    9.30    0.76 
  -2  -7  -3   39.72    1.80 
  -1  -7  -3   43.67    1.94 
   0  -7  -3   74.41    3.57 
   1  -7  -3   35.50    1.99 
   2  -7  -3   73.23    3.43 
   3  -7  -3  118.27    7.05 
   4  -7  -3   60.19    4.33 
   5  -7  -3   29.81    2.63 
  -8  -6  -3    7.61    1.04 
  -7  -6  -3   65.95    3.68 
  -6  -6  -3   21.81    1.60 
  -5  -6  -3   91.12    4.73 
  -4  -6  -3   32.74    1.96 
  -3  -6  -3  165.33    6.17 
  -2  -6  -3   23.13    1.16 
  -1  -6  -3  219.62    7.68 
   0  -6  -3   64.27    3.02 
   1  -6  -3  112.30    4.28 
   2  -6  -3   37.94    1.69 
   3  -6  -3  110.14    4.80 
   4  -6  -3   55.03    2.78 
   5  -6  -3   49.42    2.66 
   6  -6  -3   14.29    1.41 
   7  -6  -3   41.36    2.95 
  -9  -5  -3    1.95    0.64 
  -8  -5  -3    2.91    0.67 
  -7  -5  -3    1.79    0.53 
  -6  -5  -3    9.85    1.01 
  -5  -5  -3    0.49    0.27 
  -4  -5  -3    8.77    0.67 
  -3  -5  -3   22.14    1.14 
  -2  -5  -3   30.99    1.42 
  -1  -5  -3   46.17    1.84 
   0  -5  -3   21.10    0.88 
   1  -5  -3  142.37    5.06 
   2  -5  -3    9.70    0.59 
   3  -5  -3  142.31    6.29 
   4  -5  -3   14.33    0.96 
   5  -5  -3   62.16    4.13 
   6  -5  -3    2.66    0.52 
  -9  -4  -3   42.64    2.67 
  -8  -4  -3    2.88    0.68 
  -7  -4  -3   90.23    3.56 
  -6  -4  -3   17.93    1.04 
  -5  -4  -3  110.70    4.43 
  -4  -4  -3   40.68    1.84 
  -3  -4  -3  293.69   10.12 
  -2  -4  -3   50.83    2.09 
  -1  -4  -3  304.41   10.74 
   0  -4  -3  160.12    4.92 
   1  -4  -3  204.69    7.13 
   2  -4  -3  118.37    4.43 
   3  -4  -3  266.42   11.71 
   4  -4  -3  148.04    6.39 
   5  -4  -3  184.71   10.85 
   6  -4  -3   59.06    3.83 
  -9  -3  -3    1.62    0.63 
  -8  -3  -3   16.77    1.42 
  -7  -3  -3   11.09    1.13 
  -6  -3  -3   34.90    1.60 
  -5  -3  -3   28.39    1.39 
  -4  -3  -3  130.83    4.75 
  -3  -3  -3   60.19    2.32 
  -2  -3  -3   77.85    2.98 
  -1  -3  -3   35.14    1.42 
   0  -3  -3  195.56    5.85 
   1  -3  -3   70.69    2.74 
   2  -3  -3   22.14    0.89 
   3  -3  -3   91.91    4.30 
   4  -3  -3   55.13    3.31 
   5  -3  -3  103.33    6.49 
  -9  -2  -3   14.76    1.42 
  -8  -2  -3    2.33    0.57 
  -7  -2  -3   39.92    2.44 
  -6  -2  -3    6.15    0.80 
  -5  -2  -3   44.84    1.85 
  -4  -2  -3   32.03    1.37 
  -3  -2  -3   83.74    2.95 
  -2  -2  -3    7.51    0.51 
  -1  -2  -3   52.28    2.05 
   0  -2  -3   80.46    2.91 
   1  -2  -3   42.04    2.65 
   2  -2  -3   56.76    2.12 
   3  -2  -3   98.12    6.34 
   4  -2  -3   55.12    3.42 
  -9  -1  -3    5.28    0.89 
  -8  -1  -3   50.19    2.97 
  -7  -1  -3   16.66    1.32 
  -6  -1  -3   94.37    4.65 
  -5  -1  -3   33.07    1.87 
  -4  -1  -3  336.68   11.65 
  -3  -1  -3   80.39    2.79 
  -2  -1  -3  239.28    8.24 
  -1  -1  -3   86.94    2.96 
   0  -1  -3  424.77   18.23 
   1  -1  -3   34.31    2.07 
   2  -1  -3  182.12   11.19 
   3  -1  -3  243.16   15.60 
  -9   0  -3    0.43    0.40 
  -8   0  -3   -0.07    0.27 
  -7   0  -3   14.96    1.21 
  -6   0  -3    1.14    0.30 
  -5   0  -3    8.91    0.77 
  -4   0  -3   14.16    0.97 
  -3   0  -3   58.42    2.23 
  -2   0  -3   86.55    2.72 
  -1   0  -3   53.17    1.69 
   0   0  -3  205.34    7.00 
   1   0  -3    1.06    0.11 
  -9   1  -3    5.78    0.94 
  -8   1  -3   52.42    3.01 
  -7   1  -3   17.73    1.34 
  -6   1  -3   97.11    4.67 
  -5   1  -3   33.91    1.89 
  -4   1  -3  342.00   11.78 
  -3   1  -3   72.48    2.84 
  -2   1  -3  248.16    8.30 
  -1   1  -3   77.49    2.94 
   0   1  -3  444.97   14.88 
   1   1  -3   29.62    1.43 
  -9   2  -3   10.81    1.36 
  -8   2  -3    1.99    0.46 
  -7   2  -3   43.33    2.50 
  -6   2  -3    4.83    0.70 
  -5   2  -3   45.07    2.41 
  -4   2  -3   32.00    1.75 
  -3   2  -3   76.72    2.99 
  -2   2  -3    5.61    0.41 
  -1   2  -3   54.49    2.05 
   0   2  -3   79.67    2.86 
   1   2  -3   37.06    2.46 
  -9   3  -3    1.69    0.60 
  -8   3  -3   17.42    1.49 
  -7   3  -3   12.78    1.15 
  -6   3  -3   36.10    2.14 
  -5   3  -3   34.46    1.88 
  -4   3  -3  125.41    5.85 
  -3   3  -3   61.04    2.37 
  -2   3  -3   82.61    3.01 
  -1   3  -3   34.82    1.39 
   0   3  -3  189.85    5.80 
   1   3  -3   79.92    2.72 
   2   3  -3   17.77    1.58 
  -9   4  -3   40.19    2.72 
  -8   4  -3    3.38    0.74 
  -7   4  -3   89.97    4.62 
  -6   4  -3   19.75    1.42 
  -5   4  -3  118.19    5.55 
  -4   4  -3   44.64    2.32 
  -3   4  -3  294.28   12.39 
  -2   4  -3   55.51    2.12 
  -1   4  -3  301.67    9.27 
   0   4  -3  156.73    4.86 
   1   4  -3  197.24    7.08 
   2   4  -3  125.10    4.34 
  -9   5  -3    1.45    0.67 
  -8   5  -3    4.16    0.83 
  -7   5  -3    2.37    0.53 
  -6   5  -3   10.44    1.01 
  -5   5  -3    1.21    0.37 
  -4   5  -3   10.09    0.86 
  -3   5  -3   25.33    1.43 
  -2   5  -3   32.55    1.24 
  -1   5  -3   41.78    1.52 
   0   5  -3   21.72    0.91 
   1   5  -3  134.48    4.99 
   2   5  -3   10.91    0.51 
  -8   6  -3    6.79    1.04 
  -7   6  -3   71.33    3.78 
  -6   6  -3   22.78    1.63 
  -5   6  -3   99.61    4.79 
  -4   6  -3   35.67    1.99 
  -3   6  -3  166.41    7.44 
  -2   6  -3   22.52    1.31 
  -1   6  -3  209.31    7.53 
   0   6  -3   60.96    2.30 
   1   6  -3  120.46    5.10 
   2   6  -3   41.76    1.86 
  -8   7  -3   39.59    2.57 
  -7   7  -3    4.31    0.86 
  -6   7  -3   26.97    1.95 
  -5   7  -3    0.59    0.33 
  -4   7  -3   51.41    2.84 
  -3   7  -3   10.62    0.86 
  -2   7  -3   37.06    2.03 
  -1   7  -3   43.16    3.23 
   0   7  -3   67.73    2.71 
   1   7  -3   35.45    1.82 
   2   7  -3   69.96    3.11 
  -7   8  -3   25.84    1.93 
  -6   8  -3   14.42    1.29 
  -5   8  -3   32.89    2.06 
  -4   8  -3   14.67    1.14 
  -3   8  -3   46.38    2.53 
  -2   8  -3   14.95    1.01 
  -1   8  -3   83.09    3.83 
   0   8  -3   71.49    3.40 
   1   8  -3   47.35    2.37 
   2   8  -3   74.86    3.44 
  -7   9  -3    7.13    1.11 
  -6   9  -3   59.38    3.43 
  -5   9  -3   17.26    1.40 
  -4   9  -3   89.71    4.48 
  -3   9  -3   19.94    1.38 
  -2   9  -3   71.06    2.88 
  -1   9  -3   43.48    1.85 
   0   9  -3  166.12    7.27 
   1   9  -3   57.49    4.20 
   2   9  -3   73.25    3.37 
   3   9  -3   50.58    3.44 
  -6  10  -3   -0.70    0.38 
  -5  10  -3    0.35    0.34 
  -4  10  -3    0.14    0.32 
  -3  10  -3    0.06    0.23 
  -2  10  -3    6.02    0.78 
  -1  10  -3    2.89    0.40 
   0  10  -3   30.73    1.33 
   1  10  -3    2.23    0.62 
   2  10  -3   36.96    1.98 
  -5  11  -3    9.18    1.17 
  -4  11  -3   52.50    2.94 
  -3  11  -3    8.44    1.00 
  -2  11  -3   46.30    2.52 
  -1  11  -3   14.00    1.05 
   0  11  -3   71.41    5.03 
   1  11  -3   16.20    1.68 
   2  11  -3   48.74    3.48 
  -4  12  -3    3.52    0.70 
  -3  12  -3   32.39    2.13 
  -2  12  -3    4.24    1.05 
  -1  12  -3   32.83    2.93 
   0  12  -3   17.11    1.86 
   1  12  -3   41.92    3.21 
   2  12  -3   23.21    1.98 
  -2  13  -3   10.32    1.69 
  -1  13  -3   12.24    1.67 
   0  13  -3   17.45    1.83 
   1  13  -3   10.49    1.35 
   2  13  -3   14.75    1.71 
  -2 -13  -2    9.56    1.30 
  -1 -13  -2   31.21    2.38 
   0 -13  -2    9.24    2.06 
   1 -13  -2   33.56    3.49 
   2 -13  -2    8.14    1.91 
   3 -13  -2   19.80    2.71 
  -4 -12  -2   11.42    1.58 
  -3 -12  -2   19.47    1.72 
  -2 -12  -2   27.92    2.14 
  -1 -12  -2   22.91    1.91 
   0 -12  -2   25.16    2.02 
   1 -12  -2   18.21    2.35 
   2 -12  -2   29.90    3.33 
   3 -12  -2   10.47    1.91 
   4 -12  -2   28.28    3.19 
   5 -12  -2    4.77    1.50 
  -5 -11  -2    1.32    0.57 
  -4 -11  -2   24.61    2.00 
  -3 -11  -2    5.07    0.93 
  -2 -11  -2   28.66    2.10 
  -1 -11  -2    3.63    0.74 
   0 -11  -2   37.33    2.36 
   1 -11  -2    1.62    0.50 
   2 -11  -2   18.19    2.22 
   3 -11  -2    3.06    0.98 
   4 -11  -2   11.30    1.97 
   5 -11  -2    1.66    0.94 
   6 -11  -2    2.63    1.15 
  -6 -10  -2    6.83    0.89 
  -5 -10  -2    9.91    1.01 
  -4 -10  -2   15.24    1.11 
  -3 -10  -2    5.55    0.95 
  -2 -10  -2   25.32    1.78 
  -1 -10  -2    0.25    0.28 
   0 -10  -2   59.52    3.18 
   1 -10  -2    4.76    0.76 
   2 -10  -2   38.81    3.49 
   3 -10  -2    2.02    0.83 
   4 -10  -2   26.75    2.74 
   5 -10  -2    2.86    0.99 
   6 -10  -2   31.47    3.24 
  -7  -9  -2   14.33    1.26 
  -6  -9  -2   18.49    1.28 
  -5  -9  -2    0.21    0.27 
  -4  -9  -2   47.70    2.34 
  -3  -9  -2   18.00    1.14 
  -2  -9  -2   52.76    2.97 
  -1  -9  -2   18.42    1.41 
   0  -9  -2   80.85    4.19 
   1  -9  -2   11.63    1.06 
   2  -9  -2   51.22    4.14 
   3  -9  -2   24.85    2.73 
   4  -9  -2   18.45    2.13 
   5  -9  -2    5.74    1.32 
   6  -9  -2   15.93    2.13 
  -8  -8  -2    3.22    0.65 
  -7  -8  -2   19.22    1.34 
  -6  -8  -2    3.63    0.58 
  -5  -8  -2   17.84    1.18 
  -4  -8  -2   16.74    1.08 
  -3  -8  -2   41.62    1.99 
  -2  -8  -2   43.14    1.97 
  -1  -8  -2   24.57    1.60 
   0  -8  -2   72.20    3.65 
   1  -8  -2   23.83    1.53 
   2  -8  -2   46.53    2.45 
   3  -8  -2    9.16    1.50 
   4  -8  -2   35.99    3.07 
   5  -8  -2   10.60    1.48 
   6  -8  -2   42.07    3.61 
  -8  -7  -2   15.18    1.21 
  -7  -7  -2   11.58    1.05 
  -6  -7  -2   27.59    1.53 
  -5  -7  -2   15.72    1.02 
  -4  -7  -2   17.70    1.03 
  -3  -7  -2   20.97    1.17 
  -2  -7  -2   40.51    1.78 
  -1  -7  -2   50.31    2.66 
   0  -7  -2   78.30    3.70 
   1  -7  -2   55.34    3.10 
   2  -7  -2   67.66    3.27 
   3  -7  -2   93.07    6.08 
   4  -7  -2   20.51    2.05 
   5  -7  -2   15.53    1.84 
   6  -7  -2    4.15    0.83 
  -9  -6  -2   17.53    1.66 
  -8  -6  -2   12.95    1.37 
  -7  -6  -2   44.48    2.66 
  -6  -6  -2    2.52    0.59 
  -5  -6  -2   30.00    2.00 
  -4  -6  -2   16.64    1.00 
  -3  -6  -2  126.68    4.85 
  -2  -6  -2    6.24    0.81 
  -1  -6  -2   80.24    2.63 
   0  -6  -2   26.27    1.06 
   1  -6  -2   88.51    2.93 
   2  -6  -2   11.69    0.57 
   3  -6  -2   34.13    1.53 
   4  -6  -2    0.35    0.15 
   5  -6  -2   27.52    1.28 
   6  -6  -2   12.17    1.08 
   7  -6  -2   21.90    1.66 
  -9  -5  -2    4.09    0.79 
  -8  -5  -2    9.67    1.19 
  -7  -5  -2   20.55    1.50 
  -6  -5  -2    5.10    0.57 
  -5  -5  -2   11.56    0.76 
  -4  -5  -2    1.65    0.30 
  -3  -5  -2  116.05    4.28 
  -2  -5  -2   23.67    0.97 
  -1  -5  -2  128.58    3.89 
   0  -5  -2    1.58    0.20 
   1  -5  -2   84.61    2.74 
   2  -5  -2   15.81    0.70 
   3  -5  -2  281.99    9.88 
   4  -5  -2    0.61    0.18 
   5  -5  -2   53.64    2.07 
   6  -5  -2    8.53    0.81 
  -9  -4  -2   32.09    2.07 
  -8  -4  -2    8.99    1.14 
  -7  -4  -2   83.59    3.27 
  -6  -4  -2   10.16    0.69 
  -5  -4  -2   53.49    2.25 
  -4  -4  -2   79.54    3.06 
  -3  -4  -2  208.65    7.24 
  -2  -4  -2   23.80    1.01 
  -1  -4  -2  197.14    6.00 
   0  -4  -2  317.70    9.47 
   1  -4  -2  316.25    9.42 
   2  -4  -2   73.73    2.51 
   3  -4  -2  162.80    5.77 
   4  -4  -2   61.89    2.37 
   5  -4  -2   39.87    2.65 
   6  -4  -2   25.72    1.73 
  -9  -3  -2    5.91    0.89 
  -8  -3  -2   17.93    1.45 
  -7  -3  -2   19.65    1.45 
  -6  -3  -2    8.57    0.59 
  -5  -3  -2    9.67    0.60 
  -4  -3  -2   70.89    2.62 
  -3  -3  -2   67.56    2.51 
  -2  -3  -2   31.50    1.41 
  -1  -3  -2   16.38    0.79 
   0  -3  -2   90.42    2.72 
   1  -3  -2   27.74    0.87 
   2  -3  -2   31.10    1.14 
   3  -3  -2  186.85    6.81 
   4  -3  -2   14.17    1.13 
   5  -3  -2   22.30    1.39 
 -10  -2  -2    0.23    0.52 
  -9  -2  -2   16.73    1.36 
  -8  -2  -2    7.02    0.99 
  -7  -2  -2   41.62    2.37 
  -6  -2  -2   15.02    1.11 
  -5  -2  -2   24.41    1.02 
  -4  -2  -2   81.26    2.91 
  -3  -2  -2   56.44    2.11 
  -1  -2  -2  130.25    4.24 
   0  -2  -2   94.36    3.07 
   1  -2  -2  226.07    9.57 
   2  -2  -2   33.48    1.75 
   3  -2  -2   58.97    3.76 
   4  -2  -2  155.34    9.26 
 -10  -1  -2   30.83    2.28 
  -9  -1  -2    0.88    0.42 
  -8  -1  -2   43.37    2.66 
  -7  -1  -2   10.71    1.02 
  -6  -1  -2   92.92    4.46 
  -5  -1  -2   26.98    1.57 
  -4  -1  -2  194.40    6.89 
  -3  -1  -2  103.07    4.38 
  -2  -1  -2  130.70    4.78 
  -1  -1  -2  108.10    3.76 
   1  -1  -2    0.46    0.10 
   2  -1  -2  178.62   11.06 
   3  -1  -2  178.89   10.30 
 -10   0  -2    0.89    0.52 
  -9   0  -2    6.89    1.00 
  -8   0  -2    0.33    0.29 
  -7   0  -2    5.31    0.76 
  -6   0  -2   27.53    1.68 
  -5   0  -2    0.34    0.17 
  -4   0  -2  165.61    7.17 
  -3   0  -2    3.27    0.35 
  -2   0  -2    5.96    0.30 
  -1   0  -2    0.12    0.06 
   1   0  -2   71.65    2.77 
 -10   1  -2   33.41    2.34 
  -9   1  -2    1.53    0.53 
  -8   1  -2   49.22    2.75 
  -7   1  -2   12.45    1.04 
  -6   1  -2   94.49    4.50 
  -5   1  -2   26.91    1.59 
  -4   1  -2  204.01    7.04 
  -3   1  -2  103.95    3.72 
  -2   1  -2  147.60    5.90 
  -1   1  -2  104.57    3.77 
 -10   2  -2   -0.45    0.45 
  -9   2  -2   10.68    1.22 
  -8   2  -2    7.54    1.01 
  -7   2  -2   39.75    2.38 
  -6   2  -2   14.79    1.14 
  -5   2  -2   19.10    1.30 
  -4   2  -2   76.98    3.01 
  -3   2  -2   55.66    2.18 
  -2   2  -2    3.92    0.32 
  -1   2  -2  114.51    4.22 
   0   2  -2   83.34    3.00 
   1   2  -2  226.12    7.77 
  -9   3  -2    8.70    1.15 
  -8   3  -2   20.69    1.57 
  -7   3  -2   20.68    1.52 
  -6   3  -2    8.63    0.88 
  -5   3  -2    8.81    0.81 
  -4   3  -2   63.07    2.68 
  -3   3  -2   65.73    2.56 
  -2   3  -2   38.69    1.48 
  -1   3  -2   18.94    0.80 
   0   3  -2   84.00    3.12 
   1   3  -2   21.28    0.93 
  -9   4  -2   23.51    1.95 
  -8   4  -2   11.35    1.21 
  -7   4  -2   81.59    4.23 
  -6   4  -2   12.16    1.01 
  -5   4  -2   57.40    2.91 
  -4   4  -2   81.65    3.82 
  -3   4  -2  201.42    7.28 
  -2   4  -2   20.17    1.23 
  -1   4  -2  190.70    6.92 
   0   4  -2  308.78   10.91 
   1   4  -2  305.19    9.34 
   2   4  -2   85.30    2.75 
  -9   5  -2    6.22    0.98 
  -8   5  -2    9.45    1.19 
  -7   5  -2   18.82    1.52 
  -6   5  -2    5.64    0.79 
  -5   5  -2   12.19    1.03 
  -4   5  -2    2.68    0.47 
  -3   5  -2  113.59    5.24 
  -2   5  -2   22.56    1.10 
  -1   5  -2  116.46    4.46 
   0   5  -2    1.81    0.19 
   1   5  -2   83.36    3.03 
   2   5  -2   16.65    0.67 
   3   5  -2  283.70   16.83 
  -9   6  -2   18.06    1.68 
  -8   6  -2   18.85    1.53 
  -7   6  -2   46.89    2.77 
  -6   6  -2    1.87    0.50 
  -5   6  -2   36.70    2.12 
  -4   6  -2   15.58    1.17 
  -3   6  -2  141.86    8.40 
  -2   6  -2    3.56    0.75 
  -1   6  -2   77.44    3.01 
   0   6  -2   27.33    1.00 
   1   6  -2   88.27    2.84 
   2   6  -2    8.22    0.45 
   3   6  -2   37.17    2.35 
  -8   7  -2    9.15    1.31 
  -7   7  -2   14.83    1.31 
  -6   7  -2   24.77    1.81 
  -5   7  -2   14.64    1.21 
  -4   7  -2   13.81    1.14 
  -3   7  -2   19.74    1.93 
  -2   7  -2   36.99    2.96 
  -1   7  -2   52.58    2.51 
   0   7  -2   73.90    2.84 
   1   7  -2   67.36    2.40 
   2   7  -2   64.69    2.41 
   3   7  -2   88.73    3.09 
  -8   8  -2    3.95    0.88 
  -7   8  -2   27.01    2.57 
  -6   8  -2    2.72    0.67 
  -5   8  -2   23.56    1.57 
  -4   8  -2   16.58    1.27 
  -3   8  -2   41.79    3.37 
  -2   8  -2   43.16    3.32 
  -1   8  -2   23.31    1.41 
   0   8  -2   73.50    3.40 
   1   8  -2   22.00    1.02 
   2   8  -2   42.38    1.69 
   3   8  -2    7.14    0.39 
  -7   9  -2   17.58    1.56 
  -6   9  -2   17.17    1.51 
  -5   9  -2    0.86    0.41 
  -4   9  -2   54.81    2.88 
  -3   9  -2   18.44    1.94 
  -2   9  -2   53.59    4.01 
  -1   9  -2   19.40    1.24 
   0   9  -2   84.54    3.90 
   1   9  -2   13.49    0.83 
   2   9  -2   52.54    2.02 
   3   9  -2   33.25    1.26 
  -6  10  -2    8.72    1.07 
  -5  10  -2   11.80    1.20 
  -4  10  -2   17.14    1.34 
  -3  10  -2    7.43    0.93 
  -2  10  -2   21.27    2.22 
  -1  10  -2    0.34    0.28 
   0  10  -2   55.03    2.78 
   1  10  -2    5.15    0.55 
   2  10  -2   38.99    1.60 
   3  10  -2    1.75    0.23 
  -5  11  -2    4.00    0.80 
  -4  11  -2   30.33    1.94 
  -3  11  -2    4.06    0.68 
  -2  11  -2   31.63    2.81 
  -1  11  -2    2.62    0.68 
   0  11  -2   35.38    2.91 
   1  11  -2    0.98    0.47 
   2  11  -2   15.29    1.53 
   3  11  -2    1.15    0.34 
  -4  12  -2   14.80    1.35 
  -3  12  -2   15.96    1.39 
  -2  12  -2   30.61    1.88 
  -1  12  -2   24.35    2.42 
   0  12  -2   31.61    2.65 
   1  12  -2   15.09    1.70 
   2  12  -2   37.45    2.73 
  -2  13  -2    9.59    1.67 
  -1  13  -2   32.97    2.97 
   0  13  -2    9.48    1.49 
   1  13  -2   30.41    2.66 
   2  13  -2   11.28    1.26 
  -3 -13  -1   42.21    2.94 
  -2 -13  -1    2.79    0.77 
  -1 -13  -1   33.96    2.52 
   0 -13  -1    7.44    1.72 
   1 -13  -1   30.89    3.51 
   2 -13  -1    1.78    1.06 
   3 -13  -1   38.30    3.90 
  -4 -12  -1   24.69    2.01 
  -3 -12  -1   13.51    1.63 
  -2 -12  -1   35.21    2.50 
  -1 -12  -1    5.09    0.97 
   0 -12  -1   37.12    2.54 
   1 -12  -1    1.72    0.77 
   2 -12  -1   33.86    3.59 
   3 -12  -1    0.87    0.72 
   4 -12  -1   28.38    3.19 
   5 -12  -1    0.23    0.86 
  -6 -11  -1   16.15    1.70 
  -5 -11  -1    6.63    1.08 
  -4 -11  -1   18.57    1.56 
  -3 -11  -1    7.43    1.06 
  -2 -11  -1   11.08    1.30 
  -1 -11  -1   12.12    1.27 
   0 -11  -1    3.94    0.77 
   1 -11  -1    6.33    1.50 
   2 -11  -1    6.57    1.56 
   3 -11  -1    9.64    1.88 
   4 -11  -1    0.19    0.71 
   5 -11  -1    5.86    1.51 
   6 -11  -1   -0.41    0.73 
  -7 -10  -1    0.10    0.42 
  -6 -10  -1   15.94    1.13 
  -5 -10  -1    0.93    0.35 
  -4 -10  -1   72.42    4.02 
  -3 -10  -1    1.09    0.47 
  -2 -10  -1   54.03    3.07 
  -1 -10  -1    0.58    0.35 
   0 -10  -1   79.37    4.06 
   1 -10  -1    1.56    0.43 
   2 -10  -1   33.25    3.19 
   3 -10  -1    1.98    0.76 
   4 -10  -1   68.16    5.40 
   5 -10  -1    1.83    0.88 
   6 -10  -1   45.32    4.06 
  -7  -9  -1    1.95    0.47 
  -6  -9  -1   53.15    2.57 
  -5  -9  -1   13.21    1.03 
  -4  -9  -1   35.20    1.79 
  -3  -9  -1   14.49    1.24 
  -2  -9  -1   34.59    2.21 
  -1  -9  -1   30.09    1.95 
   0  -9  -1    9.31    0.99 
   1  -9  -1   15.46    1.25 
   2  -9  -1    2.74    0.92 
   3  -9  -1    8.86    1.65 
   4  -9  -1    1.26    0.72 
   5  -9  -1    4.27    1.20 
   6  -9  -1    1.92    0.99 
  -8  -8  -1    4.70    0.71 
  -7  -8  -1   14.19    1.09 
  -6  -8  -1   37.38    1.93 
  -5  -8  -1   22.39    1.30 
  -4  -8  -1   77.88    3.23 
  -3  -8  -1    9.90    0.76 
  -2  -8  -1   82.63    3.96 
  -1  -8  -1    3.73    0.64 
   0  -8  -1  178.74    8.14 
   1  -8  -1    2.38    0.50 
   2  -8  -1   82.74    5.90 
   3  -8  -1   15.65    1.84 
   4  -8  -1   81.07    6.36 
   5  -8  -1    0.07    0.39 
   6  -8  -1   74.87    6.05 
  -8  -7  -1   14.10    1.10 
  -7  -7  -1   27.51    1.55 
  -6  -7  -1   15.40    1.05 
  -5  -7  -1   25.70    1.39 
  -4  -7  -1   53.49    2.38 
  -3  -7  -1  116.65    4.45 
  -2  -7  -1   32.29    1.51 
  -1  -7  -1  105.96    5.33 
   0  -7  -1   38.49    2.08 
   1  -7  -1   64.71    3.27 
   2  -7  -1    7.32    1.04 
   3  -7  -1   96.43    6.71 
   4  -7  -1    0.67    0.42 
   5  -7  -1   40.41    2.40 
   6  -7  -1   -0.37    0.43 
  -9  -6  -1   11.13    1.06 
  -8  -6  -1    7.45    0.97 
  -7  -6  -1   70.30    3.66 
  -6  -6  -1    5.36    0.74 
  -5  -6  -1   57.64    2.54 
  -4  -6  -1   11.81    0.74 
  -3  -6  -1   83.96    3.26 
  -2  -6  -1    4.26    0.42 
  -1  -6  -1   18.17    0.75 
   0  -6  -1   13.92    0.74 
   1  -6  -1    2.57    0.28 
   2  -6  -1    9.18    0.68 
   3  -6  -1   13.55    0.78 
   4  -6  -1   32.63    1.42 
   5  -6  -1    5.72    0.51 
   6  -6  -1   15.59    0.96 
  -9  -5  -1   15.04    1.76 
  -8  -5  -1    2.64    0.56 
  -7  -5  -1   52.47    2.27 
  -6  -5  -1    0.12    0.18 
  -5  -5  -1   81.49    3.23 
  -4  -5  -1    6.77    0.51 
  -3  -5  -1  186.10    5.83 
  -2  -5  -1   16.51    0.64 
  -1  -5  -1  308.10    8.26 
   0  -5  -1   15.57    0.68 
   1  -5  -1  290.17    9.04 
   2  -5  -1   39.84    1.68 
   3  -5  -1  341.14   11.94 
   4  -5  -1    2.43    0.32 
   5  -5  -1  147.17    5.24 
   6  -5  -1   -0.30    0.14 
  -9  -4  -1   33.46    2.22 
  -8  -4  -1   17.87    1.31 
  -7  -4  -1   59.50    2.54 
  -6  -4  -1   13.30    0.79 
  -5  -4  -1   99.19    3.82 
  -4  -4  -1   41.22    1.71 
  -3  -4  -1  138.69    4.86 
  -2  -4  -1  158.03    4.96 
  -1  -4  -1  154.17    4.18 
   0  -4  -1  172.26    5.32 
   1  -4  -1   31.84    1.12 
   2  -4  -1   74.63    2.87 
   3  -4  -1   68.70    2.66 
   4  -4  -1   45.07    1.80 
   5  -4  -1    0.96    0.18 
   6  -4  -1    8.21    0.78 
 -10  -3  -1    7.74    1.04 
  -9  -3  -1   31.08    2.08 
  -8  -3  -1   14.41    1.23 
  -7  -3  -1   45.85    2.58 
  -6  -3  -1   44.11    1.91 
  -5  -3  -1   32.49    1.39 
  -4  -3  -1   31.70    1.38 
  -3  -3  -1   94.04    3.30 
  -2  -3  -1   36.17    1.50 
  -1  -3  -1  135.40    3.61 
   0  -3  -1   28.41    1.41 
   1  -3  -1   72.70    2.78 
   2  -3  -1   23.30    1.04 
   3  -3  -1  451.76   15.87 
   4  -3  -1   23.31    1.18 
   5  -3  -1  119.67    4.93 
 -10  -2  -1   29.32    2.10 
  -9  -2  -1    9.27    1.12 
  -8  -2  -1   22.02    1.56 
  -7  -2  -1   32.91    1.95 
  -6  -2  -1   64.20    3.17 
  -5  -2  -1   12.33    0.64 
  -4  -2  -1   85.43    3.22 
  -3  -2  -1  138.12    4.71 
  -2  -2  -1   72.23    5.84 
  -1  -2  -1   54.76    2.09 
   0  -2  -1  341.95   12.72 
   1  -2  -1  258.11    7.51 
   2  -2  -1   53.94    2.01 
   3  -2  -1   48.42    2.14 
   4  -2  -1  213.62    8.62 
 -10  -1  -1   28.47    2.06 
  -9  -1  -1   11.25    1.14 
  -8  -1  -1   54.64    3.04 
  -7  -1  -1   57.39    3.05 
  -6  -1  -1   91.00    4.48 
  -5  -1  -1    7.36    0.65 
  -4  -1  -1  188.06    6.66 
  -3  -1  -1   20.27    0.79 
  -2  -1  -1  147.06    5.29 
  -1  -1  -1   80.31    3.17 
   0  -1  -1   91.48    3.19 
   1  -1  -1  130.21    3.81 
   2  -1  -1  254.80   10.12 
   3  -1  -1   91.39    3.91 
 -10   0  -1   36.88    2.45 
  -9   0  -1    0.07    0.31 
  -8   0  -1   34.89    2.15 
  -7   0  -1    0.17    0.23 
  -6   0  -1  124.81    5.74 
  -5   0  -1   14.83    0.87 
  -4   0  -1  131.55    7.83 
  -2   0  -1  463.01   20.27 
  -1   0  -1   63.00    2.28 
 -10   1  -1   30.22    2.10 
  -9   1  -1   10.24    1.09 
  -8   1  -1   58.33    3.14 
  -7   1  -1   60.08    3.12 
  -6   1  -1  104.05    4.59 
  -5   1  -1    4.49    0.47 
  -4   1  -1  196.88    6.82 
  -3   1  -1   18.26    1.04 
  -2   1  -1  152.09    5.36 
  -1   1  -1   70.09    2.60 
   0   1  -1   91.70    3.17 
 -10   2  -1   29.81    2.15 
  -9   2  -1    9.56    1.22 
  -8   2  -1   22.46    1.62 
  -7   2  -1   31.52    1.97 
  -6   2  -1   64.24    3.22 
  -5   2  -1   10.55    0.86 
  -4   2  -1   93.32    3.37 
  -3   2  -1  120.97    5.82 
  -2   2  -1  101.47    4.23 
  -1   2  -1   56.19    2.59 
   0   2  -1  390.12   12.73 
   1   2  -1  254.72    7.47 
 -10   3  -1    7.45    1.13 
  -9   3  -1   30.99    2.15 
  -8   3  -1   16.83    1.36 
  -7   3  -1   48.79    2.68 
  -6   3  -1   55.02    3.59 
  -5   3  -1   31.42    1.81 
  -4   3  -1   33.63    1.81 
  -3   3  -1   85.62    4.11 
  -2   3  -1   41.02    1.93 
  -1   3  -1  129.78    5.74 
   0   3  -1   29.09    1.37 
   1   3  -1   82.90    2.37 
   2   3  -1   27.60    0.95 
   3   3  -1  445.62   27.44 
  -9   4  -1   35.39    2.38 
  -8   4  -1   12.29    1.28 
  -7   4  -1   66.00    3.43 
  -6   4  -1   15.91    1.16 
  -5   4  -1  103.79    6.73 
  -4   4  -1   39.33    1.79 
  -3   4  -1  134.95    6.02 
  -2   4  -1  167.99    7.07 
  -1   4  -1  150.76    5.39 
   0   4  -1  177.75    5.29 
   1   4  -1   31.16    1.07 
   2   4  -1   82.48    2.76 
   3   4  -1   71.88    4.50 
   4   4  -1   43.59    3.09 
  -9   5  -1   16.60    1.49 
  -8   5  -1    3.33    0.65 
  -7   5  -1   55.48    3.04 
  -6   5  -1    0.15    0.21 
  -5   5  -1   79.23    4.06 
  -4   5  -1    7.19    0.95 
  -3   5  -1  193.08    8.31 
  -2   5  -1   15.53    0.83 
  -1   5  -1  312.66   10.68 
   0   5  -1   15.85    0.65 
   1   5  -1  304.72    8.99 
   2   5  -1   40.81    1.55 
   3   5  -1  351.21   11.72 
   4   5  -1    1.63    0.41 
  -9   6  -1    9.87    1.25 
  -8   6  -1    4.85    0.81 
  -7   6  -1   69.06    3.78 
  -6   6  -1    5.00    0.76 
  -5   6  -1   65.64    3.20 
  -4   6  -1    9.75    1.21 
  -3   6  -1   85.85    5.63 
  -2   6  -1    2.61    0.66 
  -1   6  -1   22.97    1.04 
   0   6  -1   11.12    0.56 
   1   6  -1    3.26    0.25 
   2   6  -1    6.63    0.41 
   3   6  -1   13.91    0.61 
   4   6  -1   23.72    2.15 
  -8   7  -1   14.02    1.48 
  -7   7  -1   26.89    1.94 
  -6   7  -1   17.88    1.40 
  -5   7  -1   29.56    1.78 
  -4   7  -1   56.24    4.15 
  -3   7  -1  119.51    7.69 
  -2   7  -1   33.90    2.63 
  -1   7  -1  123.57    5.24 
   0   7  -1   36.72    1.55 
   1   7  -1   70.08    2.51 
   2   7  -1    5.75    0.39 
   3   7  -1   97.76    3.50 
   4   7  -1   -0.10    0.26 
  -8   8  -1    6.19    1.01 
  -7   8  -1   15.41    1.50 
  -6   8  -1   37.50    2.40 
  -5   8  -1   23.99    1.65 
  -4   8  -1   75.45    5.56 
  -3   8  -1    8.89    1.23 
  -2   8  -1   80.76    3.79 
  -1   8  -1    3.00    0.47 
   0   8  -1  185.71    7.93 
   1   8  -1    3.35    0.36 
   2   8  -1   83.16    3.08 
   3   8  -1   16.61    0.77 
   4   8  -1   93.19    5.77 
  -7   9  -1    1.52    0.59 
  -6   9  -1   57.32    3.23 
  -5   9  -1   15.31    1.29 
  -4   9  -1   37.40    3.18 
  -3   9  -1   12.99    1.61 
  -2   9  -1   39.85    3.09 
  -1   9  -1   31.79    1.78 
   0   9  -1   10.82    0.82 
   1   9  -1   17.32    1.06 
   2   9  -1    3.39    0.38 
   3   9  -1   11.70    0.60 
   4   9  -1    1.05    0.46 
  -7  10  -1    0.49    0.51 
  -6  10  -1   15.13    1.51 
  -5  10  -1    1.45    0.53 
  -4  10  -1   72.47    5.53 
  -3  10  -1    1.13    0.55 
  -2  10  -1   54.27    4.15 
  -1  10  -1    0.67    0.43 
   0  10  -1   74.77    3.71 
   1  10  -1    1.82    0.38 
   2  10  -1   35.87    1.80 
   3  10  -1    1.36    0.26 
  -6  11  -1   16.00    1.63 
  -5  11  -1    3.37    0.74 
  -4  11  -1   17.84    2.02 
  -3  11  -1    8.20    1.53 
  -2  11  -1   11.78    1.55 
  -1  11  -1    9.03    1.53 
   0  11  -1    5.68    1.06 
   1  11  -1    3.15    0.76 
   2  11  -1    7.14    0.92 
   3  11  -1    5.74    0.77 
  -4  12  -1   22.96    1.77 
  -3  12  -1   15.60    2.01 
  -2  12  -1   40.54    3.44 
  -1  12  -1    5.85    1.21 
   0  12  -1   39.13    3.24 
   1  12  -1    1.07    0.53 
   2  12  -1   40.03    2.89 
   3  12  -1    0.13    0.32 
  -3  13  -1   45.08    2.70 
  -2  13  -1    3.97    1.08 
  -1  13  -1   38.01    3.25 
   0  13  -1    7.10    1.26 
   1  13  -1   35.52    2.86 
   2  13  -1    2.34    0.70 
  -3 -13   0   47.91    3.19 
  -2 -13   0    1.21    0.59 
  -1 -13   0   59.03    5.31 
   0 -13   0    0.24    0.69 
   1 -13   0   53.77    5.13 
   2 -13   0    2.07    1.10 
   3 -13   0   52.74    4.82 
  -5 -12   0    2.37    0.75 
  -4 -12   0   51.66    3.32 
  -3 -12   0   -0.20    0.39 
  -2 -12   0   36.45    2.50 
  -1 -12   0    0.18    0.35 
   0 -12   0   62.06    5.37 
   1 -12   0   -0.28    0.49 
   2 -12   0   36.66    3.67 
   3 -12   0    0.66    0.77 
   4 -12   0   58.29    5.07 
   5 -12   0    2.47    1.23 
  -6 -11   0    6.74    1.07 
  -5 -11   0   15.83    1.57 
  -4 -11   0    0.56    0.43 
  -3 -11   0   25.90    1.88 
  -2 -11   0    2.40    0.59 
  -1 -11   0    8.45    1.12 
   1 -11   0    8.89    1.86 
   2 -11   0    1.32    0.76 
   3 -11   0   25.22    2.81 
   4 -11   0    0.54    0.68 
   5 -11   0   13.04    2.36 
   6 -11   0    5.22    1.50 
  -7 -10   0    0.93    0.43 
  -6 -10   0   80.25    3.55 
  -5 -10   0    2.74    0.48 
  -4 -10   0   68.38    3.86 
  -3 -10   0    0.10    0.28 
  -2 -10   0   71.37    3.82 
  -1 -10   0    1.78    0.50 
   0 -10   0   73.25    3.99 
   1 -10   0    1.84    0.82 
   2 -10   0   73.10    5.57 
   3 -10   0   -0.05    0.46 
   4 -10   0   72.92    5.79 
   5 -10   0    2.02    0.90 
   6 -10   0   86.34    6.76 
  -7  -9   0   10.74    1.05 
  -6  -9   0    4.85    0.64 
  -5  -9   0    8.05    0.83 
  -4  -9   0    2.91    0.44 
  -3  -9   0   36.32    2.17 
  -2  -9   0    0.76    0.29 
  -1  -9   0    9.66    1.03 
   0  -9   0   -0.08    0.19 
   1  -9   0   12.30    1.59 
   2  -9   0    0.87    0.53 
   3  -9   0   33.32    3.15 
   4  -9   0    2.26    0.94 
   5  -9   0    7.66    1.73 
   6  -9   0    5.46    1.46 
  -8  -8   0   43.42    2.22 
  -7  -8   0    5.84    0.69 
  -6  -8   0   73.91    3.24 
  -5  -8   0    0.83    0.26 
  -4  -8   0  176.95    6.53 
  -3  -8   0    1.31    0.28 
  -2  -8   0  149.83    6.77 
  -1  -8   0    3.35    0.60 
   0  -8   0  227.85    9.94 
   1  -8   0    2.70    0.51 
   2  -8   0  149.00    9.70 
   3  -8   0    0.89    0.44 
   4  -8   0  180.49   11.70 
   5  -8   0    0.66    0.57 
   6  -8   0   79.76    6.07 
  -9  -7   0   14.87    1.27 
  -8  -7   0    6.80    0.76 
  -7  -7   0   60.00    2.73 
  -6  -7   0    6.94    0.66 
  -5  -7   0   55.57    2.39 
  -4  -7   0    7.27    0.64 
  -3  -7   0   80.45    3.20 
  -2  -7   0    9.30    0.62 
  -1  -7   0   89.39    4.43 
   0  -7   0    2.01    0.60 
   1  -7   0   94.01    4.45 
   2  -7   0    8.82    1.21 
   3  -7   0   82.39    5.83 
   4  -7   0    6.92    0.84 
   5  -7   0   51.69    2.86 
   6  -7   0    7.91    0.97 
  -9  -6   0   18.63    1.30 
  -8  -6   0    4.52    0.62 
  -7  -6   0    7.53    0.73 
  -6  -6   0   33.90    1.67 
  -5  -6   0    7.87    0.64 
  -4  -6   0   49.28    2.47 
  -3  -6   0    4.25    0.34 
  -2  -6   0   64.70    1.88 
  -1  -6   0   11.27    0.58 
   0  -6   0  154.15    4.77 
   1  -6   0   11.83    0.60 
   2  -6   0   66.89    2.47 
   3  -6   0    2.65    0.36 
   4  -6   0   51.26    2.58 
   5  -6   0    7.32    0.73 
   6  -6   0   35.55    2.32 
  -9  -5   0   53.79    3.03 
  -8  -5   0    0.39    0.32 
  -7  -5   0  115.85    4.54 
  -6  -5   0    0.28    0.15 
  -5  -5   0  132.25    4.92 
  -4  -5   0    8.28    0.49 
  -3  -5   0  511.99   13.26 
  -2  -5   0   26.27    0.89 
  -1  -5   0  582.62   15.13 
   0  -5   0    0.82    0.20 
   1  -5   0  571.86   16.94 
   2  -5   0   24.67    1.15 
   3  -5   0  484.68   17.12 
   4  -5   0    8.52    0.54 
   5  -5   0  133.17    4.90 
   6  -5   0    0.16    0.14 
   7  -5   0  123.98    7.58 
 -10  -4   0   10.86    1.24 
  -9  -4   0   18.11    1.42 
  -8  -4   0    6.51    0.89 
  -7  -4   0   33.26    1.55 
  -6  -4   0   17.30    0.91 
  -5  -4   0    7.89    0.53 
  -4  -4   0   50.55    1.94 
  -3  -4   0   63.13    2.01 
  -2  -4   0   78.64    2.15 
  -1  -4   0    4.44    0.24 
   0  -4   0  412.08   12.41 
   1  -4   0    4.83    0.29 
   2  -4   0   78.30    2.79 
   3  -4   0   61.83    2.36 
   4  -4   0   48.31    1.94 
   5  -4   0    8.59    0.53 
   6  -4   0   19.21    1.47 
   7  -4   0   38.81    2.43 
 -10  -3   0   12.90    1.40 
  -9  -3   0   32.90    2.07 
  -8  -3   0    4.48    0.73 
  -7  -3   0  106.96    4.13 
  -6  -3   0    4.89    0.41 
  -5  -3   0  101.67    3.72 
  -4  -3   0    2.26    0.26 
  -3  -3   0  444.58   15.34 
  -2  -3   0    4.27    0.24 
   0  -3   0   -0.01    0.04 
   2  -3   0    3.78    0.28 
   3  -3   0  450.66   15.36 
   4  -3   0    1.99    0.22 
   5  -3   0  109.51    6.33 
   6  -3   0    5.80    0.59 
 -10  -2   0   50.99    3.01 
  -9  -2   0   13.45    1.15 
  -8  -2   0   45.48    2.62 
  -7  -2   0   10.22    0.87 
  -6  -2   0   70.32    2.71 
  -5  -2   0   20.28    0.89 
  -4  -2   0  172.35    6.07 
  -3  -2   0   20.89    0.86 
  -2  -2   0  321.42   10.07 
  -1  -2   0  351.26    9.54 
   1  -2   0  361.65   12.33 
   2  -2   0  338.34   11.66 
   3  -2   0   19.93    0.84 
   4  -2   0  167.78   10.40 
   5  -2   0   21.18    1.41 
   6  -2   0   64.49    4.39 
 -10  -1   0   44.71    2.70 
  -9  -1   0   10.52    1.04 
  -8  -1   0   17.32    1.33 
  -7  -1   0   19.20    1.30 
  -6  -1   0   36.82    2.03 
  -5  -1   0   24.87    1.32 
  -4  -1   0   13.76    0.62 
  -3  -1   0  289.57   10.28 
  -2  -1   0   73.73    2.60 
  -1  -1   0  372.26   20.71 
   0  -1   0    0.01    0.02 
   1  -1   0  329.17   20.77 
   2  -1   0   79.99    3.15 
   3  -1   0  305.97   17.75 
   4  -1   0   13.93    0.99 
   5  -1   0   25.89    1.51 
 -10   0   0   61.42    3.48 
  -9   0   0    0.09    0.30 
  -8   0   0   94.12    4.65 
  -7   0   0    3.37    0.54 
  -6   0   0  170.35    7.60 
  -5   0   0    0.98    0.21 
  -4   0   0  712.08   42.08 
  -3   0   0    8.03    0.52 
  -1   0   0    0.52    0.07 
   1   0   0    0.61    0.09 
   3   0   0    7.70    0.57 
 -10   1   0   43.30    2.71 
  -9   1   0    7.21    1.01 
  -8   1   0   21.41    1.46 
  -7   1   0   19.96    1.35 
  -6   1   0   39.84    2.12 
  -5   1   0   19.85    1.09 
  -4   1   0   12.87    0.71 
  -3   1   0  308.68   10.39 
  -2   1   0   71.15    3.24 
   0   1   0    0.01    0.02 
   2   1   0   71.89    2.57 
 -10   2   0   53.00    3.14 
  -9   2   0   12.02    1.21 
  -8   2   0   50.02    2.75 
  -7   2   0   10.64    1.01 
  -6   2   0   82.18    3.63 
  -5   2   0   17.04    0.98 
  -4   2   0  176.11    7.57 
  -3   2   0   19.98    1.11 
  -2   2   0  345.22   14.33 
  -1   2   0  362.72   12.34 
   1   2   0  375.24   12.29 
   2   2   0  363.86   11.60 
   3   2   0   19.79    1.54 
 -10   3   0   14.25    1.43 
  -9   3   0   31.12    2.12 
  -8   3   0    4.73    0.74 
  -7   3   0  119.37    5.41 
  -6   3   0    5.44    0.67 
  -5   3   0   98.13    3.86 
  -4   3   0    2.06    0.36 
  -3   3   0  423.03   18.86 
  -2   3   0    3.94    0.30 
   0   3   0    0.06    0.05 
   2   3   0    3.76    0.23 
   3   3   0  460.57   15.24 
   4   3   0    1.75    0.43 
 -10   4   0    8.44    1.16 
  -9   4   0   19.41    1.57 
  -8   4   0   10.87    1.24 
  -6   4   0   17.29    1.26 
  -5   4   0    7.44    0.95 
  -4   4   0   48.03    2.46 
  -3   4   0   59.65    2.37 
  -2   4   0   67.97    2.77 
  -1   4   0    3.88    0.39 
   0   4   0  420.20   12.39 
   1   4   0    4.29    0.29 
   2   4   0   70.60    2.67 
   3   4   0   59.75    2.20 
   4   4   0   46.00    3.34 
   5   4   0    5.84    0.97 
  -9   5   0   54.17    3.21 
  -8   5   0    0.24    0.30 
  -7   5   0  126.15    5.87 
  -6   5   0    0.31    0.22 
  -5   5   0  140.93    8.69 
  -4   5   0    7.03    0.75 
  -3   5   0  480.07   17.13 
  -2   5   0   24.27    1.42 
  -1   5   0  557.89   23.95 
   0   5   0    0.54    0.12 
   1   5   0  550.79   19.46 
   2   5   0   26.02    1.06 
   3   5   0  496.26   16.94 
   4   5   0    6.37    0.83 
  -9   6   0   22.35    1.75 
  -8   6   0    2.85    0.66 
  -7   6   0    8.43    1.04 
  -6   6   0   30.27    2.03 
  -5   6   0    8.26    1.12 
  -4   6   0   49.69    3.65 
  -3   6   0    3.34    0.72 
  -2   6   0   52.32    2.41 
  -1   6   0   10.94    0.57 
   0   6   0  150.07    4.72 
   1   6   0   11.31    0.61 
   2   6   0   57.39    2.28 
   3   6   0    2.87    0.35 
   4   6   0   44.55    3.39 
  -9   7   0   18.45    1.62 
  -8   7   0    6.17    0.99 
  -7   7   0   63.71    3.48 
  -6   7   0    8.29    1.02 
  -5   7   0   57.61    4.22 
  -4   7   0    5.52    1.01 
  -3   7   0   81.23    5.57 
  -2   7   0    8.14    1.05 
  -1   7   0   91.68    4.30 
   0   7   0    0.87    0.24 
   1   7   0   96.49    3.48 
   2   7   0    8.31    0.52 
   3   7   0   81.12    2.99 
   4   7   0    6.43    0.36 
  -8   8   0   46.12    2.91 
  -7   8   0    9.86    1.25 
  -6   8   0   79.36    4.10 
  -5   8   0    0.51    0.39 
  -4   8   0  162.98   11.29 
  -3   8   0    1.13    0.50 
  -2   8   0  154.62    9.44 
  -1   8   0    2.78    0.45 
   0   8   0  217.30    9.68 
   1   8   0    2.91    0.37 
   2   8   0  139.78    5.23 
   3   8   0    1.63    0.23 
   4   8   0  176.90    7.43 
  -7   9   0   10.45    1.28 
  -6   9   0    5.56    0.87 
  -5   9   0    7.13    1.42 
  -4   9   0    3.19    0.89 
  -3   9   0   33.05    2.90 
  -2   9   0    0.55    0.37 
  -1   9   0    9.63    1.24 
   0   9   0    0.15    0.22 
   1   9   0   11.23    0.83 
   2   9   0    0.56    0.21 
   3   9   0   32.50    1.42 
   4   9   0    3.17    0.31 
  -7  10   0    1.70    0.54 
  -6  10   0   88.38    4.56 
  -5  10   0    2.37    0.81 
  -4  10   0   73.11    5.42 
  -3  10   0    0.08    0.39 
  -2  10   0   66.04    5.15 
  -1  10   0    2.02    0.66 
   0  10   0   81.18    5.41 
   1  10   0    1.94    0.60 
   2  10   0   72.30    4.87 
   3  10   0    0.46    0.29 
  -6  11   0    7.75    1.15 
  -5  11   0   13.53    2.10 
  -4  11   0    1.33    0.66 
  -3  11   0   24.12    2.49 
  -2  11   0    2.42    0.79 
  -1  11   0    6.45    1.25 
   1  11   0    6.93    1.26 
   2  11   0    3.04    0.68 
   3  11   0   21.17    1.87 
  -5  12   0    3.49    0.80 
  -4  12   0   55.40    4.59 
  -3  12   0    0.29    0.50 
  -2  12   0   34.42    3.24 
  -1  12   0    0.46    0.51 
   0  12   0   63.20    4.74 
   1  12   0    0.22    0.37 
   2  12   0   34.64    2.82 
   3  12   0    0.43    0.40 
  -3  13   0   49.16    4.26 
  -2  13   0    1.80    0.88 
  -1  13   0   56.28    4.55 
   0  13   0    0.24    0.53 
   1  13   0   58.34    4.33 
   2  13   0    1.56    0.66 
  -3 -13   1   36.59    2.61 
  -2 -13   1    3.22    1.14 
  -1 -13   1   32.11    3.65 
   0 -13   1    6.66    1.76 
   1 -13   1   40.44    4.03 
   2 -13   1    4.20    1.36 
   3 -13   1   43.28    4.41 
  -5 -12   1   -0.58    0.44 
  -4 -12   1   28.20    2.16 
  -3 -12   1    0.46    0.42 
  -2 -12   1   32.10    2.41 
  -1 -12   1    2.91    1.21 
   0 -12   1   37.98    3.87 
   1 -12   1    8.05    1.87 
   2 -12   1   37.61    3.83 
   3 -12   1   15.27    2.62 
   4 -12   1   22.99    3.05 
  -6 -11   1    0.64    0.49 
  -5 -11   1    5.58    0.96 
  -4 -11   1    0.41    0.38 
  -3 -11   1    8.66    1.18 
  -2 -11   1    4.42    0.85 
  -1 -11   1    5.89    0.96 
   0 -11   1    4.51    1.19 
   1 -11   1   10.80    1.96 
   2 -11   1    8.46    1.71 
   3 -11   1    9.31    1.99 
   4 -11   1   19.00    2.47 
   5 -11   1    8.19    1.92 
   6 -11   1   13.41    2.49 
  -7 -10   1   -0.30    0.44 
  -6 -10   1   40.05    2.02 
  -5 -10   1    0.85    0.42 
  -4 -10   1   66.41    3.66 
  -3 -10   1    1.94    0.54 
  -2 -10   1   29.51    2.10 
  -1 -10   1    2.15    0.50 
   0 -10   1   74.99    5.88 
   1 -10   1    0.64    0.58 
   2 -10   1   51.74    4.49 
   3 -10   1    1.40    0.76 
   4 -10   1   76.78    6.04 
   5 -10   1    0.40    0.69 
   6 -10   1   17.92    2.45 
  -8  -9   1    1.13    0.45 
  -7  -9   1    7.91    0.83 
  -6  -9   1    2.15    0.41 
  -5  -9   1    5.89    0.67 
  -4  -9   1    1.40    0.43 
  -3  -9   1    9.23    1.02 
  -2  -9   1    2.27    0.49 
  -1  -9   1   14.84    1.25 
   0  -9   1   10.79    1.00 
   1  -9   1   25.85    2.80 
   2  -9   1   34.70    3.31 
   3  -9   1   17.00    2.05 
   4  -9   1   39.84    3.58 
   5  -9   1   14.56    2.45 
   6  -9   1   56.40    4.93 
  -8  -8   1   34.82    1.84 
  -7  -8   1    0.87    0.30 
  -6  -8   1   84.25    3.37 
  -5  -8   1    0.18    0.19 
  -4  -8   1   90.59    3.54 
  -3  -8   1   16.13    1.24 
  -2  -8   1   80.77    4.11 
  -1  -8   1    2.72    0.52 
   0  -8   1  178.28    8.18 
   1  -8   1    3.41    0.93 
   2  -8   1   82.72    5.79 
   3  -8   1   11.59    1.57 
   4  -8   1   78.29    5.98 
   5  -8   1   21.19    2.55 
   6  -8   1   43.65    3.88 
  -9  -7   1   20.79    1.44 
  -8  -7   1    0.69    0.29 
  -7  -7   1   36.06    1.79 
  -6  -7   1    0.09    0.19 
  -5  -7   1   43.98    1.97 
  -4  -7   1    0.43    0.17 
  -3  -7   1   98.54    3.73 
  -2  -7   1    5.32    0.68 
  -1  -7   1   62.56    3.27 
   0  -7   1   38.08    2.10 
   1  -7   1  112.41    7.73 
   2  -7   1   34.54    2.88 
   3  -7   1  122.79    8.06 
   4  -7   1   53.44    2.98 
   5  -7   1   22.74    1.60 
   6  -7   1   16.30    1.47 
  -9  -6   1    1.78    0.46 
  -8  -6   1    8.53    0.80 
  -7  -6   1    0.10    0.21 
  -6  -6   1   14.88    0.91 
  -5  -6   1    6.30    0.55 
  -4  -6   1   32.53    1.21 
  -3  -6   1   13.48    0.65 
  -2  -6   1    9.10    0.58 
  -1  -6   1    2.13    0.26 
   0  -6   1   13.62    0.65 
   1  -6   1   18.12    0.99 
   2  -6   1    4.35    0.46 
   3  -6   1   79.87    3.98 
   4  -6   1   11.33    0.87 
   5  -6   1   57.64    2.99 
   6  -6   1    4.80    0.57 
  -9  -5   1   33.87    1.82 
  -8  -5   1    2.78    0.50 
  -7  -5   1  124.15    4.75 
  -6  -5   1    0.12    0.14 
  -5  -5   1  140.07    4.58 
  -4  -5   1    2.09    0.23 
  -3  -5   1  341.43    9.23 
  -2  -5   1   41.98    1.29 
  -1  -5   1  286.47   10.41 
   0  -5   1   15.21    0.68 
   1  -5   1  300.37   10.69 
   2  -5   1   15.99    0.83 
   3  -5   1  185.63    6.73 
   4  -5   1    7.65    0.52 
   5  -5   1   88.08    3.23 
   6  -5   1   -0.58    0.36 
   7  -5   1   50.66    3.66 
 -10  -4   1    2.54    1.03 
  -9  -4   1    0.42    0.36 
  -8  -4   1    4.05    0.44 
  -7  -4   1    0.84    0.21 
  -6  -4   1    7.66    0.54 
  -5  -4   1    0.71    0.18 
  -4  -4   1   44.67    1.54 
  -3  -4   1   71.71    2.06 
  -2  -4   1   73.98    2.20 
  -1  -4   1   31.96    1.29 
   0  -4   1  174.02    5.32 
   1  -4   1  151.46    5.41 
   2  -4   1  153.92    5.73 
   3  -4   1  130.78    4.86 
   4  -4   1   43.01    1.71 
   5  -4   1  104.64    4.48 
   6  -4   1   14.65    1.29 
   7  -4   1   67.10    4.18 
 -10  -3   1   -0.43    0.44 
  -9  -3   1   50.22    2.72 
  -8  -3   1    2.80    0.54 
  -7  -3   1   90.85    3.45 
  -6  -3   1    5.02    0.39 
  -5  -3   1  116.43    4.16 
  -4  -3   1   24.26    1.03 
  -3  -3   1  482.05   13.72 
  -2  -3   1   24.74    0.88 
  -1  -3   1   69.88    2.37 
   0  -3   1   27.74    1.38 
   1  -3   1  130.08    5.75 
   2  -3   1   36.74    1.52 
   3  -3   1   94.54    3.32 
   4  -3   1   31.22    1.55 
   5  -3   1   31.13    2.29 
   6  -3   1   46.69    3.15 
   7  -3   1   46.85    3.10 
 -10  -2   1   34.54    2.28 
  -9  -2   1    0.06    0.27 
  -8  -2   1   33.76    2.07 
  -7  -2   1    1.32    0.33 
  -6  -2   1  110.42    4.12 
  -5  -2   1    1.74    0.22 
  -4  -2   1  192.91    7.12 
  -3  -2   1   49.72    1.76 
  -2  -2   1   50.27    1.95 
  -1  -2   1  252.09    8.65 
   0  -2   1  366.42   12.73 
   1  -2   1   56.56    3.74 
   3  -2   1  139.23    4.71 
   4  -2   1   85.56    5.50 
   5  -2   1   12.36    1.04 
   6  -2   1   60.14    4.01 
 -10  -1   1    0.27    0.41 
  -9  -1   1    5.52    0.76 
  -8  -1   1    0.41    0.26 
  -7  -1   1   22.39    1.35 
  -6  -1   1    5.36    0.54 
  -5  -1   1   34.30    1.09 
  -4  -1   1   24.89    1.22 
  -3  -1   1   94.68    4.00 
  -2  -1   1  238.99   14.42 
  -1  -1   1  124.64    5.40 
   0  -1   1   97.80    5.50 
   1  -1   1   82.24    4.61 
   2  -1   1  152.94    9.16 
   3  -1   1   17.63    1.31 
   4  -1   1  184.11   11.45 
   5  -1   1    7.30    0.63 
   6  -1   1   92.25    5.81 
 -10   0   1   64.10    3.55 
  -9   0   1    0.19    0.32 
  -8   0   1   78.98    3.95 
  -7   0   1    0.17    0.19 
  -6   0   1  236.40   10.31 
  -5   0   1    7.21    0.57 
  -4   0   1  756.18   25.75 
  -3   0   1   29.63    1.32 
  -1   0   1    1.91    0.21 
   0   0   1    0.03    0.03 
   1   0   1   67.18    2.28 
   2   0   1  500.42   16.55 
   3   0   1    3.59    0.39 
   4   0   1  121.85    7.65 
   5   0   1   15.27    1.08 
 -10   1   1    0.39    0.43 
  -9   1   1    2.60    0.60 
  -8   1   1    0.21    0.23 
  -7   1   1   19.42    1.36 
  -6   1   1    4.82    0.52 
  -5   1   1   27.42    1.38 
  -4   1   1   22.20    1.25 
  -3   1   1   91.54    3.27 
  -2   1   1  234.52    8.30 
  -1   1   1  127.01    4.40 
   0   1   1   91.51    3.19 
   1   1   1   68.78    2.57 
   2   1   1  158.53    5.29 
   3   1   1   16.04    0.93 
   4   1   1  188.18    8.14 
 -10   2   1   39.45    2.41 
  -9   2   1   -0.02    0.31 
  -8   2   1   40.54    2.27 
  -7   2   1    1.27    0.35 
  -6   2   1  119.17    5.28 
  -5   2   1    1.65    0.34 
  -4   2   1  212.16    7.16 
  -3   2   1   46.64    1.81 
  -2   2   1   60.56    1.76 
  -1   2   1  246.01    7.51 
   0   2   1  403.65   15.61 
   1   2   1   60.86    1.81 
   2   2   1   98.19    3.37 
   3   2   1  129.12    4.65 
   4   2   1   86.71    3.13 
 -10   3   1    0.78    0.49 
  -9   3   1   45.14    2.78 
  -8   3   1    2.23    0.51 
  -7   3   1   92.25    4.49 
  -6   3   1    3.77    0.55 
  -5   3   1  106.09    5.20 
  -4   3   1   25.37    1.36 
  -3   3   1  456.58   13.76 
  -2   3   1   27.17    0.93 
  -1   3   1   82.02    2.43 
   0   3   1   29.35    0.89 
   1   3   1  129.96    4.02 
   2   3   1   40.50    1.29 
   3   3   1   84.97    3.21 
   4   3   1   34.18    1.27 
 -10   4   1    2.51    0.59 
  -9   4   1    0.58    0.41 
  -8   4   1    8.09    0.96 
  -7   4   1    0.74    0.32 
  -6   4   1    8.79    1.06 
  -5   4   1    0.76    0.23 
  -4   4   1   46.79    1.87 
  -3   4   1   71.14    2.32 
  -2   4   1   80.70    2.51 
  -1   4   1   31.36    1.12 
   0   4   1  173.52    4.75 
   1   4   1  151.00    4.65 
   2   4   1  167.18    5.66 
   3   4   1  133.42    4.75 
   4   4   1   40.48    1.56 
  -9   5   1   37.06    2.40 
  -8   5   1    3.52    0.65 
  -7   5   1  133.73    6.15 
  -6   5   1    0.29    0.26 
  -5   5   1  149.96    9.23 
  -4   5   1    2.07    0.40 
  -3   5   1  338.26   11.95 
  -2   5   1   41.26    2.08 
  -1   5   1  311.52    8.10 
   0   5   1   15.82    0.67 
   1   5   1  303.23   10.61 
   2   5   1   15.94    0.76 
   3   5   1  189.19    6.59 
   4   5   1    6.94    0.39 
  -9   6   1    2.52    0.61 
  -8   6   1    7.08    1.06 
  -7   6   1   -0.16    0.22 
  -6   6   1   11.77    1.52 
  -5   6   1    6.27    1.05 
  -4   6   1   25.48    2.41 
  -3   6   1   14.68    1.02 
  -2   6   1    6.50    0.54 
  -1   6   1    3.60    0.34 
   0   6   1   11.78    0.59 
   1   6   1   23.17    0.98 
   2   6   1    2.27    0.30 
   3   6   1   83.80    3.08 
   4   6   1    9.15    0.52 
  -9   7   1   22.81    1.85 
  -8   7   1    0.53    0.38 
  -7   7   1   35.37    2.31 
  -6   7   1    0.14    0.35 
  -5   7   1   51.28    3.63 
  -4   7   1    0.26    0.27 
  -3   7   1   93.40    6.51 
  -2   7   1    6.47    0.76 
  -1   7   1   62.74    3.24 
   0   7   1   36.07    1.59 
   1   7   1  117.79    4.27 
   2   7   1   31.89    1.39 
   3   7   1  114.10    4.23 
   4   7   1   57.66    2.53 
  -8   8   1   33.62    2.35 
  -7   8   1    1.60    0.47 
  -6   8   1   74.00    5.84 
  -5   8   1    0.37    0.36 
  -4   8   1   85.39    6.19 
  -3   8   1   16.21    1.72 
  -2   8   1   85.85    5.74 
  -1   8   1    3.55    0.53 
   0   8   1  180.08    8.00 
   1   8   1    2.70    0.43 
   2   8   1   73.21    2.97 
   3   8   1    9.41    0.70 
   4   8   1   77.71    3.48 
  -8   9   1    1.44    0.59 
  -7   9   1    7.65    1.13 
  -6   9   1    1.09    0.72 
  -5   9   1    6.63    1.20 
  -4   9   1    2.24    0.75 
  -3   9   1    7.84    1.38 
  -2   9   1    3.42    0.86 
  -1   9   1   15.97    1.69 
   0   9   1   10.82    1.27 
   1   9   1   33.71    2.57 
   2   9   1   38.07    2.82 
   3   9   1   14.40    0.98 
   4   9   1   34.76    1.75 
  -7  10   1    0.17    0.47 
  -6  10   1   45.40    3.92 
  -5  10   1    1.07    0.65 
  -4  10   1   64.05    5.06 
  -3  10   1    2.65    0.82 
  -2  10   1   36.00    3.00 
  -1  10   1    1.90    0.67 
   0  10   1   78.34    5.44 
   1  10   1    0.66    0.39 
   2  10   1   50.77    3.82 
   4  10   1   73.73    4.72 
  -6  11   1    0.44    0.62 
  -5  11   1    3.49    1.14 
  -4  11   1    0.29    0.56 
  -3  11   1    6.23    1.34 
  -2  11   1    6.07    1.26 
  -1  11   1    3.98    1.01 
   0  11   1    4.86    1.00 
   1  11   1    8.85    1.44 
   2  11   1   10.16    1.26 
   3  11   1    7.26    0.97 
   4  11   1   11.59    1.21 
  -5  12   1   -0.07    0.57 
  -4  12   1   29.90    3.02 
  -3  12   1    0.39    0.57 
  -2  12   1   43.69    3.53 
  -1  12   1    2.08    0.80 
   0  12   1   41.58    3.38 
   1  12   1    5.03    1.07 
   2  12   1   37.69    3.02 
   3  12   1   16.58    1.53 
  -3  13   1   32.91    3.40 
  -2  13   1    4.29    1.15 
  -1  13   1   30.77    3.08 
   0  13   1    7.16    1.35 
   1  13   1   33.28    3.04 
   2  13   1    5.43    0.99 
   3  13   1   45.49    3.46 
  -3 -13   2   22.02    2.99 
  -2 -13   2   10.44    2.16 
  -1 -13   2   31.68    3.61 
   0 -13   2    9.37    2.15 
   1 -13   2   30.53    3.63 
   2 -13   2   10.81    2.29 
  -5 -12   2    4.21    0.91 
  -4 -12   2   25.65    2.08 
  -3 -12   2   10.21    1.30 
  -2 -12   2   30.63    3.55 
  -1 -12   2   20.35    2.57 
   0 -12   2   27.84    3.22 
   1 -12   2   26.89    3.06 
   2 -12   2   25.41    3.21 
   3 -12   2   20.25    2.65 
   4 -12   2   15.01    2.64 
  -6 -11   2    3.19    0.68 
  -5 -11   2    0.51    0.42 
  -4 -11   2    9.11    1.20 
  -3 -11   2    1.54    0.54 
  -2 -11   2   18.15    1.53 
  -1 -11   2    1.27    0.69 
   0 -11   2   35.00    3.52 
   1 -11   2    3.43    1.13 
   2 -11   2   29.92    3.23 
   3 -11   2    5.28    1.46 
   4 -11   2   27.22    3.25 
   5 -11   2    1.02    0.91 
  -7 -10   2    0.39    0.47 
  -6 -10   2   32.44    2.20 
  -5 -10   2    2.78    0.66 
  -4 -10   2   23.17    1.78 
  -3 -10   2    0.97    0.39 
  -2 -10   2   39.21    2.44 
  -1 -10   2    5.11    1.33 
   0 -10   2   51.77    4.59 
   1 -10   2    0.19    0.43 
   2 -10   2   22.68    2.63 
   3 -10   2    4.96    1.29 
   4 -10   2   15.54    2.27 
   5 -10   2   12.72    2.45 
   6 -10   2    9.83    2.08 
  -8  -9   2    3.17    0.73 
  -7  -9   2    7.10    0.73 
  -6  -9   2   18.44    1.07 
  -5  -9   2    5.56    0.57 
  -4  -9   2   17.57    1.41 
  -3  -9   2   29.43    1.97 
  -2  -9   2   50.06    2.89 
  -1  -9   2    9.97    1.08 
   0  -9   2   84.79    6.22 
   1  -9   2   15.76    2.03 
   2  -9   2   49.72    4.34 
   3  -9   2   15.15    2.12 
   4  -9   2   49.40    4.47 
   5  -9   2    0.41    0.64 
   6  -9   2   18.26    2.48 
  -8  -8   2   26.06    1.44 
  -7  -8   2    9.36    0.77 
  -6  -8   2   41.03    1.91 
  -5  -8   2   10.54    0.75 
  -4  -8   2   33.31    1.56 
  -3  -8   2    7.58    0.83 
  -2  -8   2   42.74    2.43 
  -1  -8   2   23.64    1.56 
   0  -8   2   67.40    5.32 
   1  -8   2   25.64    2.49 
   2  -8   2   42.24    3.64 
   3  -8   2   40.32    3.70 
   4  -8   2   13.74    1.99 
   5  -8   2   17.10    2.37 
   6  -8   2    4.19    1.28 
  -9  -7   2   24.86    1.93 
  -8  -7   2    0.51    0.28 
  -7  -7   2   51.34    2.32 
  -6  -7   2    4.96    0.57 
  -5  -7   2   15.62    0.91 
  -4  -7   2   20.04    1.04 
  -3  -7   2   82.67    4.19 
  -2  -7   2   71.89    3.34 
  -1  -7   2   61.29    3.18 
   0  -7   2   77.56    5.43 
   1  -7   2   54.17    4.01 
   2  -7   2   44.06    3.38 
   3  -7   2   24.03    2.38 
   4  -7   2   19.57    2.16 
   5  -7   2   13.37    1.14 
  -9  -6   2    6.05    0.71 
  -8  -6   2    2.77    0.43 
  -7  -6   2   22.54    1.22 
  -6  -6   2   10.81    0.72 
  -5  -6   2   26.19    1.09 
  -4  -6   2    0.14    0.11 
  -3  -6   2   34.88    1.29 
  -2  -6   2   10.96    0.63 
  -1  -6   2   87.35    3.36 
   0  -6   2   24.41    1.22 
   1  -6   2   76.05    3.05 
   2  -6   2    8.69    1.43 
   3  -6   2  119.33    5.92 
   4  -6   2   17.13    1.19 
   5  -6   2   33.60    1.99 
   6  -6   2    2.08    0.39 
 -10  -5   2    4.89    0.97 
  -9  -5   2   42.56    2.10 
  -8  -5   2    4.39    0.53 
  -7  -5   2   77.82    3.28 
  -6  -5   2    7.53    0.60 
  -5  -5   2   50.76    1.60 
  -4  -5   2    0.87    0.13 
  -3  -5   2  287.23    7.64 
  -2  -5   2   16.37    0.66 
  -1  -5   2   89.91    3.19 
   0  -5   2    1.66    0.33 
   1  -5   2  126.12    5.54 
   2  -5   2   23.29    1.11 
   3  -5   2  120.47    4.32 
   4  -5   2    2.05    0.38 
   5  -5   2   13.00    0.89 
 -10  -4   2    6.53    1.07 
  -9  -4   2    1.07    0.39 
  -8  -4   2    5.28    0.51 
  -7  -4   2   22.28    1.09 
  -6  -4   2   24.93    1.15 
  -5  -4   2   38.08    1.43 
  -4  -4   2   61.79    2.04 
  -3  -4   2  166.49    4.97 
  -2  -4   2   75.62    2.48 
  -1  -4   2  329.02   10.89 
   0  -4   2  315.00   13.43 
   1  -4   2  200.26    8.54 
   2  -4   2   23.45    1.97 
   3  -4   2  208.91    7.26 
   4  -4   2   79.39    3.04 
   5  -4   2   55.92    2.05 
   6  -4   2    8.87    1.07 
   7  -4   2   82.66    5.40 
 -10  -3   2    1.08    0.82 
  -9  -3   2   17.91    1.22 
  -8  -3   2   23.09    1.49 
  -7  -3   2   78.60    2.64 
  -6  -3   2   24.77    1.11 
  -5  -3   2   20.63    0.88 
  -4  -3   2   14.37    0.64 
  -3  -3   2  201.48    5.88 
  -2  -3   2   32.54    1.12 
  -1  -3   2   27.20    1.00 
   0  -3   2   88.10    3.87 
   1  -3   2   17.50    1.01 
   2  -3   2   31.26    1.78 
   3  -3   2   65.71    3.16 
   4  -3   2   67.50    3.04 
   5  -3   2   10.01    1.01 
   6  -3   2    8.73    0.95 
   7  -3   2   21.49    1.68 
 -10  -2   2   30.60    2.06 
  -9  -2   2    7.33    0.76 
  -8  -2   2   27.28    1.74 
  -7  -2   2    3.47    0.25 
  -6  -2   2   40.96    1.40 
  -5  -2   2   24.47    1.19 
  -4  -2   2  151.98    6.58 
  -3  -2   2   64.69    3.87 
  -2  -2   2   35.93    1.21 
  -1  -2   2  235.84    7.80 
   0  -2   2   91.08    3.77 
   1  -2   2  128.82    5.24 
   3  -2   2   51.45    2.64 
   4  -2   2   81.96    4.98 
   5  -2   2   21.49    1.65 
   6  -2   2   15.14    1.28 
   7  -2   2   40.64    2.74 
 -10  -1   2    3.10    0.63 
  -9  -1   2    7.92    0.82 
  -8  -1   2   10.32    0.89 
  -7  -1   2   10.24    0.82 
  -6  -1   2   40.12    1.39 
  -5  -1   2   13.96    0.62 
  -4  -1   2   99.57    6.30 
  -1  -1   2    0.25    0.07 
   1  -1   2  104.72    3.77 
   2  -1   2  129.83    4.76 
   3  -1   2   99.38    6.22 
   4  -1   2  200.50   11.87 
   5  -1   2   27.69    1.97 
   6  -1   2   90.50    5.82 
   7  -1   2   10.78    0.86 
 -10   0   2   52.82    3.00 
  -9   0   2    9.10    0.94 
  -8   0   2   25.71    1.60 
  -7   0   2   21.28    1.34 
  -6   0   2  171.02    6.20 
  -5   0   2    2.28    0.24 
  -4   0   2  290.43   12.17 
  -3   0   2    0.17    0.06 
  -2   0   2  368.65   21.84 
  -1   0   2   59.90    2.25 
   1   0   2    0.04    0.06 
   2   0   2    5.77    0.32 
   3   0   2    3.28    0.23 
   4   0   2  153.27    9.77 
   5   0   2    0.19    0.16 
   6   0   2   27.39    1.89 
 -10   1   2    4.31    0.75 
  -9   1   2    5.04    0.75 
  -8   1   2   10.67    0.98 
  -7   1   2   12.20    0.91 
  -6   1   2   43.37    1.81 
  -5   1   2   11.60    0.59 
  -4   1   2   98.11    3.52 
  -3   1   2  169.49    5.97 
  -2   1   2  187.06    5.52 
   1   1   2  109.39    3.76 
   2   1   2  140.53    4.78 
   3   1   2   96.23    3.58 
   4   1   2  186.01    8.43 
   5   1   2   26.78    1.86 
   6   1   2   93.38    3.99 
 -10   2   2   37.04    2.27 
  -9   2   2    7.68    0.94 
  -8   2   2   34.56    1.97 
  -7   2   2    2.87    0.50 
  -6   2   2   39.62    2.11 
  -5   2   2   20.51    0.95 
  -4   2   2  154.49    5.42 
  -3   2   2   59.13    1.91 
  -2   2   2   44.59    1.27 
  -1   2   2  221.93    6.05 
   0   2   2   78.95    2.64 
   1   2   2  108.51    4.20 
   2   2   2    3.38    0.25 
   3   2   2   55.40    2.07 
   4   2   2   72.41    2.82 
   5   2   2   18.68    1.03 
 -10   3   2    2.54    0.59 
  -9   3   2   12.75    1.62 
  -8   3   2   26.28    1.70 
  -7   3   2   86.76    4.07 
  -6   3   2   24.33    1.48 
  -5   3   2   16.17    0.74 
  -4   3   2   15.72    0.64 
  -3   3   2  195.89    5.92 
  -2   3   2   39.36    1.19 
  -1   3   2   21.03    0.75 
   0   3   2   84.76    2.71 
   1   3   2   17.91    0.69 
   2   3   2   37.65    1.23 
   3   3   2   64.11    2.12 
   4   3   2   68.31    2.52 
   5   3   2    9.29    0.54 
 -10   4   2    7.84    1.07 
  -9   4   2    1.08    0.40 
  -8   4   2    7.06    0.90 
  -7   4   2   22.51    1.54 
  -6   4   2   23.80    2.07 
  -5   4   2   41.85    2.11 
  -4   4   2   62.72    2.08 
  -3   4   2  158.95    5.00 
  -2   4   2   81.39    2.54 
  -1   4   2  312.59    8.43 
   0   4   2  320.23    9.47 
   1   4   2  199.20    5.98 
   2   4   2   20.16    0.82 
   3   4   2  198.87    6.20 
   4   4   2   77.82    2.93 
   5   4   2   54.62    2.44 
 -10   5   2    5.87    1.00 
  -9   5   2   47.29    2.78 
  -8   5   2    3.99    0.68 
  -7   5   2   96.38    5.89 
  -6   5   2    8.16    1.08 
  -5   5   2   48.09    2.60 
  -4   5   2    0.62    0.18 
  -3   5   2  276.99    8.57 
  -2   5   2   16.08    0.72 
  -1   5   2   82.41    2.74 
   0   5   2    1.63    0.20 
   1   5   2  119.60    3.85 
   2   5   2   23.49    0.92 
   3   5   2  110.39    4.17 
   4   5   2    2.80    0.35 
   5   5   2   12.54    0.66 
  -9   6   2    6.43    0.94 
  -8   6   2    0.92    0.42 
  -7   6   2   23.93    2.25 
  -6   6   2    6.48    1.25 
  -5   6   2   31.45    2.46 
  -4   6   2   -0.03    0.19 
  -3   6   2   35.14    1.56 
  -2   6   2    8.48    0.52 
  -1   6   2   92.05    2.63 
   0   6   2   25.70    1.04 
   1   6   2   79.64    2.60 
   2   6   2    3.84    0.41 
   3   6   2  134.11    4.70 
   4   6   2   16.61    0.95 
   5   6   2   38.40    1.64 
  -9   7   2   23.66    1.91 
  -8   7   2    0.69    0.41 
  -7   7   2   53.95    4.19 
  -6   7   2    4.46    1.02 
  -5   7   2   20.34    1.89 
  -4   7   2   21.18    1.99 
  -3   7   2   85.49    4.25 
  -2   7   2   60.27    3.20 
  -1   7   2   64.83    2.56 
   0   7   2   73.24    3.59 
   1   7   2   48.45    2.06 
   2   7   2   36.44    1.63 
   3   7   2   21.49    1.24 
   4   7   2   14.30    0.91 
   5   7   2   15.09    0.77 
  -8   8   2   23.07    1.87 
  -7   8   2    9.56    1.64 
  -6   8   2   40.51    3.49 
  -5   8   2   10.20    1.41 
  -4   8   2   32.69    2.87 
  -3   8   2    7.37    1.31 
  -2   8   2   42.01    3.37 
  -1   8   2   24.11    2.13 
   0   8   2   75.00    5.05 
   1   8   2   25.34    2.12 
   2   8   2   41.88    3.16 
   3   8   2   44.88    2.21 
   4   8   2   17.60    1.02 
  -8   9   2    2.84    0.72 
  -7   9   2    9.29    1.72 
  -6   9   2   17.52    2.06 
  -5   9   2    7.49    1.33 
  -4   9   2   21.36    2.13 
  -3   9   2   32.44    2.82 
  -2   9   2   55.04    4.08 
  -1   9   2   14.05    1.53 
   0   9   2   85.33    5.82 
   1   9   2   20.40    1.87 
   2   9   2   54.53    3.87 
   3   9   2   20.77    1.72 
   4   9   2   50.90    2.49 
  -7  10   2   -0.97    0.52 
  -6  10   2   33.42    3.20 
  -5  10   2    1.90    0.79 
  -4  10   2   28.44    2.64 
  -3  10   2    0.72    0.46 
  -2  10   2   38.83    3.30 
  -1  10   2    4.76    1.08 
   0  10   2   53.71    4.20 
   1  10   2    0.37    0.37 
   2  10   2   23.44    2.10 
   3  10   2    6.10    0.96 
   4  10   2   17.20    1.44 
  -6  11   2    5.05    1.27 
  -5  11   2   -0.20    0.52 
  -4  11   2   11.34    1.87 
  -3  11   2    0.78    0.60 
  -2  11   2   17.34    1.98 
  -1  11   2    2.05    0.72 
   0  11   2   30.78    2.94 
   1  11   2    2.89    0.81 
   2  11   2   31.22    2.60 
   3  11   2    3.61    0.79 
   4  11   2   25.01    2.04 
  -5  12   2    4.77    1.29 
  -4  12   2   32.47    3.04 
  -3  12   2   10.33    1.78 
  -2  12   2   41.89    3.42 
  -1  12   2   18.15    2.08 
   0  12   2   32.36    2.80 
   1  12   2   24.57    2.35 
   2  12   2   27.42    2.52 
   3  12   2   16.95    1.72 
  -3  13   2   22.45    2.57 
  -2  13   2    9.39    1.70 
  -1  13   2   33.67    3.15 
   0  13   2    9.17    1.56 
   1  13   2   31.26    2.87 
   2  13   2   15.55    1.65 
  -3 -13   3   32.00    3.71 
  -2 -13   3   12.96    2.49 
  -1 -13   3   10.63    2.35 
   0 -13   3    9.28    2.07 
   1 -13   3   17.83    2.93 
   2 -13   3    8.46    2.02 
  -5 -12   3   13.54    1.44 
  -4 -12   3   14.58    1.56 
  -3 -12   3   28.93    3.35 
  -2 -12   3   23.50    3.02 
  -1 -12   3   42.23    4.18 
   0 -12   3   20.22    2.67 
   1 -12   3   34.31    3.60 
   2 -12   3    4.61    1.34 
   3 -12   3   35.51    3.85 
   4 -12   3    5.13    1.67 
  -6 -11   3   19.02    1.66 
  -5 -11   3    8.59    1.16 
  -4 -11   3   36.60    2.41 
  -3 -11   3   20.82    1.69 
  -2 -11   3   50.20    4.57 
  -1 -11   3   19.79    2.50 
   0 -11   3   73.82    5.88 
   1 -11   3   15.04    2.65 
   2 -11   3   42.30    4.25 
   3 -11   3    5.03    1.52 
   4 -11   3   46.84    4.73 
   5 -11   3    7.46    2.01 
  -7 -10   3    2.07    0.61 
  -6 -10   3   30.49    2.07 
  -5 -10   3    8.26    1.05 
  -4 -10   3   34.09    2.26 
  -3 -10   3    1.20    0.43 
  -2 -10   3   41.39    3.77 
  -1 -10   3    1.31    0.77 
   0 -10   3   36.98    3.38 
   1 -10   3    1.80    0.86 
   2 -10   3    5.43    1.50 
   3 -10   3   -0.12    0.56 
   4 -10   3    0.62    0.71 
   5 -10   3   -0.17    0.82 
   6 -10   3    0.36    0.85 
  -8  -9   3   25.84    3.05 
  -7  -9   3    5.87    0.87 
  -6  -9   3   30.74    2.04 
  -5  -9   3   15.61    1.28 
  -4  -9   3   83.82    4.44 
  -3  -9   3   59.71    3.12 
  -2  -9   3   71.47    3.81 
  -1  -9   3   60.74    4.92 
   0  -9   3  169.30   11.19 
   1  -9   3   46.79    3.96 
   2  -9   3   67.93    5.66 
   3  -9   3   20.96    2.48 
   4  -9   3   88.68    6.94 
   5  -9   3   13.73    2.42 
   6  -9   3   64.82    5.58 
  -8  -8   3   13.13    0.97 
  -7  -8   3   10.67    0.80 
  -6  -8   3   47.08    2.04 
  -5  -8   3   15.62    0.88 
  -4  -8   3   54.77    2.97 
  -3  -8   3   28.77    1.80 
  -2  -8   3   74.86    3.83 
  -1  -8   3   47.72    3.93 
   0  -8   3   78.16    5.59 
   1  -8   3   82.18    6.04 
   2  -8   3   12.07    1.70 
   3  -8   3   45.71    4.08 
   4  -8   3   13.67    2.31 
   5  -8   3   30.92    3.32 
  -9  -7   3   15.08    1.39 
  -8  -7   3    8.16    0.74 
  -7  -7   3   42.54    1.89 
  -6  -7   3   43.72    1.91 
  -5  -7   3   28.93    1.39 
  -4  -7   3   63.64    2.36 
  -3  -7   3  104.71    4.95 
  -2  -7   3   72.57    3.48 
  -1  -7   3   34.80    3.05 
   0  -7   3   83.68    5.42 
   1  -7   3   48.82    3.70 
   2  -7   3   42.56    3.45 
   3  -7   3   10.69    1.88 
   4  -7   3   59.59    4.68 
   5  -7   3    1.15    0.42 
  -9  -6   3   20.99    1.27 
  -8  -6   3    4.46    0.55 
  -7  -6   3   42.67    1.90 
  -6  -6   3   16.12    0.91 
  -5  -6   3   56.02    1.89 
  -4  -6   3   56.39    1.92 
  -3  -6   3  106.46    3.89 
  -2  -6   3   40.07    1.71 
  -1  -6   3  116.11    4.31 
   0  -6   3   58.36    3.02 
   1  -6   3  205.78   13.49 
   2  -6   3   24.13    1.46 
   3  -6   3  170.78    7.59 
   4  -6   3   32.15    1.93 
   5  -6   3   95.23    4.68 
   6  -6   3   22.27    1.14 
 -10  -5   3    2.92    0.73 
  -9  -5   3   30.68    1.31 
  -8  -5   3    2.60    0.41 
  -7  -5   3   96.44    3.69 
  -6  -5   3    2.68    0.37 
  -5  -5   3   62.73    2.09 
  -4  -5   3   15.25    0.64 
  -3  -5   3  144.20    4.39 
  -2  -5   3   10.20    0.59 
  -1  -5   3  146.50    5.08 
   0  -5   3   20.01    1.27 
   1  -5   3   46.55    3.39 
   2  -5   3   29.56    1.81 
   3  -5   3   22.85    1.43 
   4  -5   3    9.02    0.83 
   5  -5   3    0.91    0.30 
 -10  -4   3   12.30    1.51 
  -9  -4   3   29.71    1.51 
  -8  -4   3   13.36    0.70 
  -7  -4   3   73.01    2.51 
  -6  -4   3   59.78    2.05 
  -5  -4   3  184.36    5.46 
  -4  -4   3  143.38    4.47 
  -3  -4   3  280.47    8.25 
  -2  -4   3  120.68    4.44 
  -1  -4   3  206.35    8.78 
   0  -4   3  161.04    7.00 
   1  -4   3  316.72   13.22 
   2  -4   3   50.74    2.63 
   3  -4   3  283.56   12.50 
   4  -4   3   43.74    1.86 
   5  -4   3  125.76    5.08 
 -10  -3   3    9.79    1.81 
  -9  -3   3   43.88    2.41 
  -8  -3   3   16.02    0.70 
  -7  -3   3   54.69    1.85 
  -6  -3   3   33.83    1.66 
  -5  -3   3  104.88    3.27 
  -4  -3   3   51.33    1.61 
  -3  -3   3   97.04    3.01 
  -2  -3   3   23.60    0.88 
  -1  -3   3   70.05    3.37 
   0  -3   3  193.45    8.30 
   1  -3   3   29.94    2.36 
   2  -3   3   76.89    3.71 
   3  -3   3   55.96    2.90 
   4  -3   3  127.33    5.64 
   5  -3   3   27.13    2.32 
   6  -3   3   33.20    2.65 
   7  -3   3   11.46    1.26 
 -10  -2   3   34.75    3.30 
  -9  -2   3    8.49    0.84 
  -8  -2   3   42.56    2.23 
  -7  -2   3   36.43    1.28 
  -6  -2   3  130.14    4.58 
  -5  -2   3   77.48    4.65 
  -3  -2   3  105.78    4.54 
  -2  -2   3   59.38    2.11 
  -1  -2   3   44.55    1.74 
   0  -2   3   80.08    2.88 
   1  -2   3   53.57    2.05 
   2  -2   3    8.16    0.59 
   3  -2   3   78.00    3.49 
   4  -2   3   30.00    1.51 
   5  -2   3   41.05    3.10 
   6  -2   3    4.71    0.80 
   7  -2   3   41.61    2.93 
 -10  -1   3   25.03    1.71 
  -9  -1   3   13.57    1.11 
  -8  -1   3   33.58    1.92 
  -7  -1   3   88.49    2.77 
  -6  -1   3  235.87    8.07 
  -5  -1   3   65.06    3.07 
  -4  -1   3  203.42   11.95 
  -2  -1   3  185.99   11.15 
  -1  -1   3   34.87    1.19 
   0  -1   3  420.40   14.88 
   1  -1   3   82.75    2.55 
   2  -1   3  226.80    8.20 
   3  -1   3   72.53    2.72 
   4  -1   3  333.94   14.08 
   5  -1   3   31.20    2.34 
   6  -1   3   98.18    6.13 
   7  -1   3   15.93    1.35 
 -10   0   3   47.58    2.72 
  -9   0   3    0.03    0.25 
  -8   0   3   69.02    3.45 
  -7   0   3   10.51    0.80 
  -6   0   3  178.55    5.52 
  -5   0   3    0.80    0.17 
  -4   0   3  173.38    7.35 
  -3   0   3  197.45   11.91 
  -2   0   3  107.00    3.73 
  -1   0   3    0.88    0.10 
   0   0   3  200.61    6.07 
   1   0   3   50.65    1.93 
   2   0   3   84.49    3.09 
   3   0   3   53.27    2.09 
   4   0   3   13.00    0.63 
   5   0   3    8.99    0.89 
   6   0   3    0.93    0.30 
   7   0   3   13.54    1.10 
 -10   1   3   25.48    1.75 
  -9   1   3   17.10    1.23 
  -8   1   3   35.50    2.01 
  -7   1   3   83.29    4.12 
  -6   1   3  225.73    8.07 
  -5   1   3   65.71    2.44 
  -4   1   3  195.05    6.87 
  -3   1   3  266.36    7.78 
  -2   1   3  187.25    7.88 
  -1   1   3   29.27    1.22 
   0   1   3  451.11   14.91 
   1   1   3   77.82    2.93 
   2   1   3  233.56    8.22 
   3   1   3   70.60    2.72 
   4   1   3  331.66   11.58 
   5   1   3   31.49    2.29 
   6   1   3   94.79    6.00 
 -10   2   3   31.88    2.13 
  -9   2   3    9.60    0.92 
  -8   2   3   40.82    2.35 
  -7   2   3   34.63    2.01 
  -6   2   3  123.86    4.58 
  -5   2   3   65.43    2.18 
  -4   2   3   51.76    1.71 
  -3   2   3  102.80    3.17 
  -2   2   3   59.94    1.86 
  -1   2   3   34.19    1.83 
   0   2   3   80.77    2.91 
   1   2   3   56.47    2.06 
   2   2   3    5.83    0.39 
   3   2   3   74.61    2.89 
   4   2   3   31.36    1.55 
   5   2   3   44.80    2.12 
   6   2   3    5.95    0.43 
 -10   3   3   10.59    1.12 
  -9   3   3   44.80    2.61 
  -8   3   3   15.87    1.23 
  -7   3   3   50.21    3.78 
  -6   3   3   31.05    1.37 
  -5   3   3  104.94    3.31 
  -4   3   3   46.59    1.65 
  -3   3   3  101.57    3.07 
  -2   3   3   18.27    0.76 
  -1   3   3   79.65    2.79 
   0   3   3  192.25    5.85 
   1   3   3   35.15    1.22 
   2   3   3   80.70    2.57 
   3   3   3   58.44    1.96 
   4   3   3  131.05    4.63 
   5   3   3   34.83    1.58 
   6   3   3   37.34    1.67 
 -10   4   3   10.11    1.19 
  -9   4   3   29.82    2.00 
  -8   4   3   13.66    1.17 
  -7   4   3   74.03    5.07 
  -6   4   3   59.15    2.35 
  -5   4   3  166.93    6.33 
  -4   4   3  147.15    4.53 
  -3   4   3  273.42    8.30 
  -2   4   3  129.00    3.48 
  -1   4   3  206.16    6.21 
   0   4   3  162.41    4.93 
   1   4   3  315.05    9.29 
   2   4   3   52.54    1.79 
   3   4   3  282.13    8.70 
   4   4   3   44.21    1.74 
   5   4   3  119.24    5.17 
   6   4   3   20.52    1.34 
 -10   5   3    1.53    0.60 
  -9   5   3   30.13    2.09 
  -8   5   3    2.82    0.61 
  -7   5   3   87.93    6.37 
  -6   5   3    2.31    0.66 
  -5   5   3   61.36    2.47 
  -4   5   3   14.01    0.79 
  -3   5   3  139.90    4.45 
  -2   5   3   10.45    0.48 
  -1   5   3  137.75    4.39 
   0   5   3   21.94    0.89 
   1   5   3   43.19    1.55 
   2   5   3   35.02    1.24 
   3   5   3   24.02    1.10 
   4   5   3   10.05    0.68 
   5   5   3    0.80    0.21 
  -9   6   3   23.27    1.74 
  -8   6   3    4.18    0.99 
  -7   6   3   39.72    3.36 
  -6   6   3   15.88    1.69 
  -5   6   3   54.28    2.24 
  -4   6   3   55.91    2.30 
  -3   6   3   96.72    3.89 
  -2   6   3   40.48    1.50 
  -1   6   3  114.78    3.75 
   0   6   3   60.00    2.11 
   1   6   3  213.77    6.60 
   2   6   3   20.09    0.92 
   3   6   3  166.96    6.02 
   4   6   3   32.52    1.71 
   5   6   3  101.29    4.33 
  -9   7   3   10.74    1.38 
  -8   7   3    6.68    1.29 
  -7   7   3   34.29    3.30 
  -6   7   3   39.00    3.42 
  -5   7   3   34.65    2.76 
  -4   7   3   52.03    2.45 
  -3   7   3   99.94    3.99 
  -2   7   3   62.89    2.75 
  -1   7   3   36.87    2.04 
   0   7   3   72.68    3.56 
   1   7   3   42.44    2.34 
   2   7   3   37.03    1.75 
   3   7   3    9.43    0.76 
   4   7   3   52.10    2.59 
   5   7   3    0.56    0.21 
  -8   8   3   11.06    1.85 
  -7   8   3    7.83    1.50 
  -6   8   3   41.54    3.71 
  -5   8   3   16.16    1.83 
  -4   8   3   57.27    4.28 
  -3   8   3   27.80    2.51 
  -2   8   3   72.38    3.78 
  -1   8   3   47.23    2.61 
   0   8   3   73.23    3.70 
   1   8   3   86.07    5.62 
   2   8   3   15.13    1.47 
   3   8   3   49.03    3.46 
   4   8   3   13.15    0.94 
   5   8   3   30.70    2.18 
  -8   9   3   17.46    2.33 
  -7   9   3    4.95    1.27 
  -6   9   3   32.30    3.02 
  -5   9   3   17.77    1.96 
  -4   9   3   91.87    6.38 
  -3   9   3   52.09    4.26 
  -2   9   3   74.93    5.34 
  -1   9   3   67.70    4.63 
   0   9   3  165.50   10.68 
   1   9   3   42.18    3.41 
   2   9   3   74.10    5.09 
   3   9   3   20.24    1.86 
   4   9   3   84.73    5.84 
   5   9   3   15.29    1.29 
  -7  10   3    2.44    0.75 
  -6  10   3   25.19    2.85 
  -5  10   3    8.92    1.64 
  -4  10   3   33.94    3.16 
  -3  10   3    0.86    0.47 
  -2  10   3   35.40    3.26 
  -1  10   3    2.48    0.72 
   0  10   3   29.14    2.73 
   1  10   3    2.57    0.77 
   2  10   3    7.06    1.15 
   3  10   3    0.23    0.29 
   4  10   3   -0.41    0.30 
   5  10   3    0.28    0.34 
  -6  11   3   17.46    2.36 
  -5  11   3    5.45    1.30 
  -4  11   3   37.16    3.47 
  -3  11   3   23.41    2.42 
  -2  11   3   51.45    4.13 
  -1  11   3   16.80    1.99 
   0  11   3   69.71    5.23 
   1  11   3   18.52    1.88 
   2  11   3   50.13    3.67 
   3  11   3    5.38    1.02 
   4  11   3   52.84    3.60 
  -5  12   3   11.15    2.01 
  -4  12   3   14.65    1.97 
  -3  12   3   27.40    2.93 
  -2  12   3   26.74    2.72 
  -1  12   3   41.64    3.65 
   0  12   3   20.63    2.17 
   1  12   3   29.39    2.85 
   2  12   3    4.75    1.07 
   3  12   3   31.46    2.75 
  -3  13   3   27.22    3.05 
  -2  13   3   15.43    2.04 
  -1  13   3   10.84    1.87 
   0  13   3   16.10    1.94 
   1  13   3   14.58    1.82 
   2  13   3   14.15    1.61 
  -2 -13   4    7.71    2.05 
  -1 -13   4    7.32    1.83 
   0 -13   4   12.57    2.41 
   1 -13   4    6.90    2.02 
  -4 -12   4    4.05    1.44 
  -3 -12   4   36.42    3.95 
  -2 -12   4    1.94    0.96 
  -1 -12   4   29.46    3.42 
   0 -12   4    2.45    1.11 
   1 -12   4   25.84    3.06 
   2 -12   4    3.83    1.48 
   3 -12   4   19.58    2.87 
  -6 -11   4   26.74    1.98 
  -5 -11   4    9.26    1.16 
  -4 -11   4   44.61    4.51 
  -3 -11   4   15.68    2.32 
  -2 -11   4   46.12    4.24 
  -1 -11   4   23.35    2.79 
   0 -11   4   48.49    4.43 
   1 -11   4   17.58    2.36 
   2 -11   4   28.10    3.23 
   3 -11   4   15.15    2.62 
   4 -11   4   35.65    3.85 
   5 -11   4   13.86    2.67 
  -7 -10   4    0.93    0.54 
  -6 -10   4    7.44    1.07 
  -5 -10   4    0.25    0.31 
  -4 -10   4   -0.20    0.27 
  -3 -10   4   -0.30    0.38 
  -2 -10   4    1.36    0.76 
  -1 -10   4    1.20    0.73 
   0 -10   4    5.47    1.35 
   1 -10   4    0.39    0.59 
   2 -10   4    4.89    1.32 
   3 -10   4    4.27    1.38 
   4 -10   4    1.53    0.90 
   5 -10   4    4.12    1.27 
   6 -10   4    4.48    1.59 
  -8  -9   4   19.00    2.56 
  -7  -9   4   20.09    1.55 
  -6  -9   4   55.37    3.14 
  -5  -9   4   16.04    1.34 
  -4  -9   4   81.62    4.20 
  -3  -9   4   44.41    2.61 
  -2  -9   4  122.10    9.08 
  -1  -9   4   31.80    2.87 
   0  -9   4   84.61    6.57 
   1  -9   4   30.72    3.13 
   2  -9   4   58.63    4.94 
   3  -9   4   25.32    2.86 
   4  -9   4   58.93    5.16 
   5  -9   4   24.97    3.05 
  -8  -8   4    7.64    1.71 
  -7  -8   4   14.20    0.89 
  -6  -8   4   22.39    1.53 
  -5  -8   4   28.04    1.79 
  -4  -8   4   20.62    1.48 
  -3  -8   4   71.07    3.59 
  -2  -8   4   24.93    2.66 
  -1  -8   4   56.59    4.68 
   0  -8   4   12.13    1.69 
   1  -8   4   32.06    3.12 
   2  -8   4   32.31    3.08 
   3  -8   4   23.80    2.68 
   4  -8   4   14.63    2.20 
   5  -8   4    9.82    2.02 
  -9  -7   4   11.36    0.96 
  -8  -7   4   17.03    1.01 
  -7  -7   4   12.34    0.81 
  -6  -7   4   21.21    1.08 
  -5  -7   4   10.31    0.94 
  -4  -7   4   52.90    2.72 
  -3  -7   4    1.29    0.36 
  -2  -7   4   39.97    3.22 
  -1  -7   4   15.78    1.75 
   0  -7   4  122.15    8.17 
   1  -7   4   13.15    1.64 
   2  -7   4   34.73    3.03 
   3  -7   4    5.63    1.26 
   4  -7   4   69.96    5.65 
   5  -7   4    2.50    1.08 
   6  -7   4   25.19    1.89 
  -9  -6   4   26.76    1.49 
  -8  -6   4   16.15    0.95 
  -7  -6   4   48.78    2.11 
  -6  -6   4   27.47    1.09 
  -5  -6   4   42.24    1.52 
  -4  -6   4   27.10    1.27 
  -3  -6   4  222.33    8.17 
  -2  -6   4   37.99    1.96 
  -1  -6   4  104.85    5.01 
   0  -6   4   56.26    4.19 
   1  -6   4  180.32   11.12 
   2  -6   4   22.96    2.30 
   3  -6   4   72.29    3.67 
   4  -6   4   41.11    2.35 
   5  -6   4   52.93    2.94 
   6  -6   4   23.85    1.65 
 -10  -5   4   -0.47    0.45 
  -9  -5   4   12.74    0.92 
  -8  -5   4    3.73    0.38 
  -7  -5   4   11.19    0.72 
  -6  -5   4    2.08    0.25 
  -5  -5   4   21.75    0.86 
  -4  -5   4   23.91    0.92 
  -3  -5   4   14.53    0.74 
  -2  -5   4    1.99    0.34 
  -1  -5   4   15.89    1.02 
   0  -5   4   51.35    2.64 
   1  -5   4   12.86    0.93 
   2  -5   4   17.86    1.86 
   3  -5   4    1.14    0.59 
   4  -5   4   29.20    1.75 
   5  -5   4    4.19    0.46 
 -10  -4   4   10.86    1.33 
  -9  -4   4   41.05    1.88 
  -8  -4   4   10.72    0.60 
  -7  -4   4   61.62    2.40 
  -6  -4   4   46.39    1.61 
  -5  -4   4   75.69    2.36 
  -4  -4   4   11.18    0.49 
  -3  -4   4  265.23    9.09 
  -2  -4   4   71.54    3.28 
  -1  -4   4  282.23   12.25 
   0  -4   4   80.26    3.64 
   1  -4   4  352.68   14.81 
   2  -4   4   58.41    3.11 
   3  -4   4  255.80   15.92 
   4  -4   4   34.42    1.96 
   5  -4   4   93.33    3.92 
 -10  -3   4   16.37    1.49 
  -9  -3   4   10.49    0.78 
  -8  -3   4   12.65    0.58 
  -7  -3   4   58.94    2.02 
  -6  -3   4   30.77    1.71 
  -5  -3   4    3.00    0.75 
  -4  -3   4   68.64    2.23 
  -3  -3   4  110.89    3.37 
  -2  -3   4   90.43    4.28 
  -1  -3   4    0.90    0.21 
   0  -3   4  233.87   10.15 
   1  -3   4  132.78    5.82 
   2  -3   4   60.03    2.83 
   3  -3   4   34.18    1.48 
   4  -3   4   75.45    4.51 
   5  -3   4   33.20    1.45 
 -10  -2   4   27.33    2.88 
  -9  -2   4   15.40    1.07 
  -8  -2   4    4.84    0.34 
  -7  -2   4   24.30    1.07 
  -6  -2   4   29.01    1.65 
  -4  -2   4    6.43    0.54 
  -3  -2   4   65.20    2.67 
  -2  -2   4   44.52    1.56 
  -1  -2   4   21.79    0.81 
   0  -2   4  102.11    3.61 
   1  -2   4  219.97    7.59 
   2  -2   4   15.24    0.68 
   3  -2   4  203.44    8.71 
   4  -2   4   11.19    0.75 
   5  -2   4   51.40    3.56 
   7  -2   4   36.70    3.07 
 -10  -1   4   40.35    3.71 
  -9  -1   4   18.39    1.27 
  -8  -1   4   48.59    1.93 
  -7  -1   4   41.86    1.73 
  -6  -1   4   54.93    2.82 
  -4  -1   4  173.12    7.29 
  -3  -1   4   66.86    2.96 
  -2  -1   4  152.81    4.79 
  -1  -1   4   85.72    2.56 
   0  -1   4  952.91   40.18 
   1  -1   4  197.27    5.95 
   2  -1   4  194.65    7.11 
   3  -1   4   61.15    2.30 
   4  -1   4  303.76   12.87 
   5  -1   4   19.87    1.69 
   6  -1   4   63.11    4.69 
   7  -1   4   17.32    1.59 
 -10   0   4   20.10    1.50 
  -9   0   4    2.77    0.48 
  -8   0   4    8.71    0.74 
  -7   0   4    9.48    0.55 
  -6   0   4   38.37    1.55 
  -5   0   4   12.50    0.70 
  -4   0   4   12.90    0.70 
  -3   0   4    0.12    0.07 
  -2   0   4    2.91    0.18 
  -1   0   4    6.03    0.30 
   0   0   4  117.06    4.22 
   1   0   4  277.14    9.85 
   2   0   4    4.18    0.33 
   3   0   4   78.70    3.05 
   4   0   4   20.79    1.14 
   5   0   4    2.05    0.24 
   6   0   4   27.40    2.06 
   7   0   4   17.11    1.41 
 -10   1   4   39.54    2.38 
  -9   1   4   20.95    1.39 
  -8   1   4   47.91    2.58 
  -7   1   4   43.74    1.55 
  -6   1   4   59.70    2.24 
  -5   1   4   14.63    0.59 
  -4   1   4  165.81    5.08 
  -3   1   4   63.39    2.34 
  -2   1   4  175.63    5.61 
  -1   1   4   73.45    2.96 
   0   1   4  968.47   40.24 
   1   1   4  187.29    6.86 
   2   1   4  198.49    7.12 
   3   1   4   54.77    2.28 
   4   1   4  307.70   12.88 
   5   1   4   20.90    1.10 
   6   1   4   76.15    4.68 
   7   1   4   17.83    1.02 
 -10   2   4   28.42    1.92 
  -9   2   4   14.28    1.21 
  -8   2   4    3.22    0.56 
  -7   2   4   23.27    1.07 
  -6   2   4   30.92    1.12 
  -5   2   4   20.90    0.81 
  -4   2   4    7.05    0.35 
  -3   2   4   56.42    1.89 
  -2   2   4   37.29    1.61 
  -1   2   4   17.68    0.85 
   0   2   4  100.67    3.64 
   1   2   4  206.70    7.56 
   2   2   4   16.43    0.79 
   3   2   4  197.23    7.15 
   4   2   4   13.33    0.81 
   5   2   4   47.73    2.37 
   6   2   4   13.57    0.86 
   7   2   4   40.24    1.89 
 -10   3   4   17.81    1.47 
  -9   3   4   11.00    1.08 
  -8   3   4   19.17    2.04 
  -7   3   4   58.31    2.31 
  -6   3   4   26.70    1.23 
  -5   3   4    4.53    0.33 
  -4   3   4   76.59    2.32 
  -3   3   4  109.74    3.42 
  -2   3   4  103.43    3.10 
  -1   3   4    1.79    0.20 
   0   3   4  233.37    8.28 
   1   3   4  126.29    4.69 
   2   3   4   52.68    2.19 
   3   3   4   32.50    1.44 
   4   3   4   68.90    3.27 
   5   3   4   29.98    1.62 
   6   3   4   25.64    1.28 
 -10   4   4   11.47    1.22 
  -9   4   4   38.44    2.42 
  -8   4   4   11.76    1.33 
  -7   4   4   58.18    2.40 
  -6   4   4   49.66    1.95 
  -5   4   4   69.85    2.78 
  -4   4   4   12.16    0.56 
  -3   4   4  263.74    7.91 
  -2   4   4   68.84    2.34 
  -1   4   4  298.35    8.68 
   0   4   4   75.79    2.54 
   1   4   4  345.51   10.41 
   2   4   4   65.14    2.16 
   3   4   4  246.29    8.84 
   4   4   4   38.59    1.54 
   5   4   4   89.33    4.05 
   6   4   4   24.06    1.26 
 -10   5   4    0.99    0.51 
  -9   5   4   11.77    1.24 
  -8   5   4    4.16    0.95 
  -7   5   4   13.15    1.40 
  -6   5   4    1.57    0.27 
  -5   5   4   22.88    1.09 
  -4   5   4   25.74    1.17 
  -3   5   4   12.29    0.73 
  -2   5   4    3.32    0.34 
  -1   5   4   15.34    0.72 
   0   5   4   53.89    1.85 
   1   5   4   12.09    0.61 
   2   5   4   15.15    0.85 
   3   5   4    0.76    0.24 
   4   5   4   27.89    1.31 
   5   5   4    4.71    0.51 
   6   5   4    2.42    0.32 
  -9   6   4   26.40    1.96 
  -8   6   4   15.79    1.83 
  -7   6   4   49.04    3.82 
  -6   6   4   26.67    1.33 
  -5   6   4   41.87    1.85 
  -4   6   4   27.79    1.32 
  -3   6   4  229.51    8.20 
  -2   6   4   32.34    1.92 
  -1   6   4  108.24    4.99 
   0   6   4   51.02    2.75 
   1   6   4  171.35    7.61 
   2   6   4   19.72    1.09 
   3   6   4   74.94    2.87 
   4   6   4   38.82    2.10 
   5   6   4   58.65    2.71 
   6   6   4   22.32    1.65 
  -9   7   4    8.72    1.23 
  -8   7   4   12.08    1.71 
  -7   7   4   14.60    1.70 
  -6   7   4   20.89    2.12 
  -5   7   4   11.84    0.80 
  -4   7   4   46.43    2.68 
  -3   7   4    1.38    0.29 
  -2   7   4   32.29    2.01 
  -1   7   4   12.67    1.03 
   0   7   4  118.58    5.55 
   1   7   4    9.78    0.89 
   2   7   4   29.05    1.80 
   3   7   4    6.00    0.73 
   4   7   4   73.85    4.80 
   5   7   4    3.57    0.49 
  -8   8   4   10.63    1.75 
  -7   8   4   18.39    1.95 
  -6   8   4   23.77    2.35 
  -5   8   4   28.16    2.63 
  -4   8   4   20.68    1.50 
  -3   8   4   66.27    3.55 
  -2   8   4   27.26    1.76 
  -1   8   4   64.71    3.21 
   0   8   4   15.25    1.16 
   1   8   4   35.16    2.03 
   2   8   4   31.44    1.87 
   3   8   4   24.97    2.16 
   4   8   4   17.67    1.63 
   5   8   4   12.17    1.18 
  -8   9   4   17.26    2.23 
  -7   9   4   19.75    2.33 
  -6   9   4   57.82    4.58 
  -5   9   4   16.56    1.98 
  -4   9   4   82.96    5.99 
  -3   9   4   44.70    3.68 
  -2   9   4  127.93    6.21 
  -1   9   4   22.53    1.64 
   0   9   4   86.87    4.42 
   1   9   4   29.99    2.68 
   2   9   4   60.53    4.35 
   3   9   4   22.25    2.13 
   4   9   4   55.55    4.10 
   5   9   4   25.33    2.00 
  -7  10   4    1.56    0.73 
  -6  10   4    6.15    1.33 
  -5  10   4    0.51    0.53 
  -4  10   4    0.05    0.42 
  -3  10   4    0.35    0.43 
  -2  10   4    0.76    0.49 
  -1  10   4    1.52    0.61 
   0  10   4    4.81    1.04 
   1  10   4    1.12    0.48 
   2  10   4    5.60    1.10 
   3  10   4    2.08    0.67 
   4  10   4    2.14    0.64 
   5  10   4    1.46    0.47 
  -6  11   4   24.52    2.81 
  -5  11   4    9.85    1.74 
  -4  11   4   47.53    4.12 
  -3  11   4   20.50    2.26 
  -2  11   4   40.01    3.62 
  -1  11   4   28.54    2.62 
   0  11   4   47.50    3.86 
   1  11   4   17.68    1.97 
   2  11   4   27.38    2.57 
   3  11   4   16.10    1.77 
   4  11   4   34.49    2.73 
  -4  12   4    7.03    1.53 
  -3  12   4   39.88    3.57 
  -2  12   4    1.44    0.75 
  -1  12   4   30.88    2.92 
   0  12   4    0.77    0.57 
   1  12   4   22.33    2.40 
   2  12   4    1.78    0.79 
   3  12   4   20.94    2.03 
  -2  13   4    8.88    1.73 
  -1  13   4    7.78    1.51 
   0  13   4   11.67    1.87 
   1  13   4    7.22    1.51 
  -1 -13   5    3.71    1.28 
  -4 -12   5    3.02    1.23 
  -3 -12   5   14.89    2.78 
  -2 -12   5    3.14    1.25 
  -1 -12   5   11.54    2.40 
   0 -12   5    8.42    1.80 
   1 -12   5    6.08    1.74 
   2 -12   5    6.38    1.93 
   3 -12   5   10.33    2.24 
  -6 -11   5   26.62    3.23 
  -5 -11   5   13.56    2.45 
  -4 -11   5   21.72    2.81 
  -3 -11   5   20.55    2.66 
  -2 -11   5   15.72    2.39 
  -1 -11   5   13.53    2.38 
   0 -11   5   11.94    2.20 
   1 -11   5   20.95    2.73 
   2 -11   5   10.99    2.28 
   3 -11   5   13.31    2.52 
   4 -11   5   14.38    2.60 
  -7 -10   5   -0.45    0.50 
  -6 -10   5    1.52    0.49 
  -5 -10   5    0.75    0.65 
  -4 -10   5    1.59    0.84 
  -3 -10   5    6.17    1.46 
  -2 -10   5   15.20    2.02 
  -1 -10   5    2.93    1.14 
   0 -10   5    7.82    1.69 
   1 -10   5    8.71    1.93 
   2 -10   5    8.82    1.83 
   3 -10   5   12.53    2.44 
   4 -10   5    9.39    1.99 
   5 -10   5   17.73    2.98 
  -7  -9   5   13.59    1.30 
  -6  -9   5   51.74    2.96 
  -5  -9   5   26.22    1.81 
  -4  -9   5   45.20    4.15 
  -3  -9   5   36.17    3.43 
  -2  -9   5   23.19    2.72 
  -1  -9   5   41.52    3.90 
   0  -9   5   40.40    3.84 
   1  -9   5   42.67    3.97 
   2  -9   5   13.24    1.95 
   3  -9   5   28.08    3.19 
   4  -9   5   31.47    3.68 
   5  -9   5    8.37    2.00 
  -8  -8   5   10.85    2.16 
  -7  -8   5   13.69    1.23 
  -6  -8   5   13.99    1.15 
  -5  -8   5    9.20    0.96 
  -4  -8   5   20.42    1.47 
  -3  -8   5   28.27    2.90 
  -2  -8   5   11.14    1.94 
  -1  -8   5    5.30    1.24 
   0  -8   5   50.94    4.26 
   1  -8   5   28.95    2.96 
   2  -8   5   27.67    2.93 
   3  -8   5   20.65    2.45 
   4  -8   5   26.60    3.05 
   5  -8   5   15.59    2.75 
  -9  -7   5    1.69    0.56 
  -8  -7   5   13.51    1.13 
  -7  -7   5    3.70    0.43 
  -6  -7   5   40.12    2.16 
  -5  -7   5    5.78    0.70 
  -4  -7   5   30.41    1.81 
  -3  -7   5   25.35    2.50 
  -2  -7   5   28.39    2.78 
  -1  -7   5    7.80    1.48 
   0  -7   5   37.24    3.17 
   1  -7   5   12.51    1.70 
   2  -7   5   19.99    2.30 
   3  -7   5    7.59    1.55 
   4  -7   5   43.67    4.08 
   5  -7   5   10.76    1.06 
  -9  -6   5   24.48    1.41 
  -8  -6   5   11.02    0.77 
  -7  -6   5   44.31    1.96 
  -6  -6   5   36.77    1.34 
  -5  -6   5   36.93    1.68 
  -4  -6   5   15.63    0.82 
  -3  -6   5   69.04    3.59 
  -2  -6   5   61.24    4.43 
  -1  -6   5   54.74    4.61 
   0  -6   5   34.17    3.05 
   1  -6   5   44.84    3.84 
   2  -6   5  106.35    7.51 
   3  -6   5   48.74    4.12 
   4  -6   5   20.81    2.35 
   5  -6   5   11.95    0.90 
  -9  -5   5    0.88    0.35 
  -8  -5   5    4.87    0.43 
  -7  -5   5    2.15    0.31 
  -6  -5   5   10.82    0.51 
  -5  -5   5   15.95    0.66 
  -4  -5   5    6.45    0.43 
  -3  -5   5   13.82    0.97 
  -2  -5   5   11.26    0.85 
  -1  -5   5   11.86    0.90 
   0  -5   5   40.46    2.20 
   3  -5   5   33.14    2.93 
   4  -5   5   38.81    2.14 
   5  -5   5   29.91    1.52 
 -10  -4   5    7.72    1.01 
  -9  -4   5   37.68    1.79 
  -8  -4   5    6.72    0.69 
  -7  -4   5   95.91    3.59 
  -6  -4   5   30.35    1.05 
  -5  -4   5   62.04    2.03 
  -4  -4   5   48.67    1.62 
  -3  -4   5  329.36   14.14 
  -2  -4   5   49.96    2.31 
  -1  -4   5   92.49    4.25 
   0  -4   5  102.57    4.85 
   1  -4   5  230.77    9.93 
   2  -4   5   41.58    3.51 
   3  -4   5   36.13    2.06 
   4  -4   5   38.06    2.52 
   5  -4   5   17.38    1.01 
 -10  -3   5   12.94    1.34 
  -9  -3   5    5.43    0.59 
  -8  -3   5   10.76    0.80 
  -7  -3   5   19.08    1.07 
  -6  -3   5   23.17    1.19 
  -5  -3   5   26.09    1.48 
  -4  -3   5   26.20    0.92 
  -3  -3   5   28.40    0.99 
  -2  -3   5   47.96    2.36 
  -1  -3   5  142.28    4.92 
   0  -3   5   75.94    2.90 
   1  -3   5  120.74    4.54 
   2  -3   5   17.69    0.99 
   3  -3   5  190.78    8.23 
   4  -3   5   19.59    1.50 
   5  -3   5   39.31    2.54 
 -10  -2   5    5.78    0.95 
  -9  -2   5   19.24    1.04 
  -8  -2   5    1.84    0.32 
  -7  -2   5   32.50    1.44 
  -6  -2   5   30.38    1.34 
  -5  -2   5   31.05    1.27 
  -4  -2   5   22.00    1.23 
  -3  -2   5  151.85    6.23 
  -2  -2   5   65.23    2.37 
  -1  -2   5  109.83    3.78 
   0  -2   5   12.12    0.57 
   1  -2   5   98.09    3.08 
   2  -2   5  108.37    3.46 
   3  -2   5   24.92    1.12 
   4  -2   5   20.44    1.50 
   5  -2   5   16.26    1.26 
 -10  -1   5   33.96    2.33 
  -9  -1   5   10.14    0.83 
  -8  -1   5   42.96    1.75 
  -7  -1   5   26.47    1.11 
  -6  -1   5  125.42    5.57 
  -5  -1   5   32.18    1.73 
  -4  -1   5  106.66    5.08 
  -3  -1   5   77.20    2.62 
  -2  -1   5  375.79   11.17 
  -1  -1   5   81.04    2.47 
   0  -1   5  398.48   12.01 
   1  -1   5   48.96    1.67 
   2  -1   5   81.14    3.24 
   3  -1   5   69.87    2.67 
   4  -1   5   16.30    1.04 
   5  -1   5    7.59    0.68 
 -10   0   5    2.27    0.96 
  -9   0   5    0.69    0.31 
  -8   0   5    0.12    0.13 
  -7   0   5    4.60    0.30 
  -6   0   5    3.32    0.24 
  -5   0   5    4.27    0.37 
  -4   0   5    1.13    0.16 
  -3   0   5  101.41    3.61 
  -2   0   5    9.40    0.41 
  -1   0   5   17.66    0.68 
   0   0   5   20.35    0.93 
   1   0   5    1.71    0.24 
   2   0   5   57.14    2.27 
   3   0   5   24.65    1.18 
   4   0   5  135.95    6.10 
   5   0   5    3.23    0.50 
   8   0   5   39.71    2.84 
 -10   1   5   40.07    2.43 
  -9   1   5    8.88    0.85 
  -8   1   5   41.62    1.76 
  -7   1   5   22.85    0.93 
  -6   1   5  120.82    3.80 
  -5   1   5   33.49    1.16 
  -4   1   5  118.67    3.52 
  -3   1   5   62.64    3.20 
  -2   1   5  380.41   12.96 
  -1   1   5   72.76    2.85 
   0   1   5  397.78   13.89 
   1   1   5   47.55    1.92 
   2   1   5   92.31    3.29 
   3   1   5   67.42    3.22 
   4   1   5   19.16    1.06 
   5   1   5    7.06    0.56 
   6   1   5    7.63    1.00 
 -10   2   5    6.66    0.92 
  -9   2   5   18.15    1.35 
  -8   2   5    2.22    0.28 
  -7   2   5   26.96    1.26 
  -6   2   5   26.83    1.04 
  -5   2   5   24.41    0.96 
  -4   2   5   20.13    0.76 
  -3   2   5  141.29    5.18 
  -2   2   5   66.31    2.47 
  -1   2   5  102.00    3.84 
   0   2   5   14.07    0.71 
   1   2   5   92.09    3.53 
   2   2   5  103.30    3.96 
   3   2   5   19.97    1.29 
   4   2   5   18.61    1.12 
   5   2   5   20.67    1.63 
   6   2   5   41.37    3.11 
   7   2   5   13.61    1.26 
 -10   3   5   13.01    1.28 
  -9   3   5    6.07    0.86 
  -8   3   5   15.15    0.87 
  -7   3   5   21.43    1.01 
  -6   3   5   25.72    1.12 
  -5   3   5   27.04    0.99 
  -4   3   5   27.02    0.97 
  -3   3   5   30.87    1.12 
  -2   3   5   53.48    2.01 
  -1   3   5  140.54    5.02 
   0   3   5   80.08    2.97 
   1   3   5  125.77    4.56 
   2   3   5   23.90    1.29 
   3   3   5  181.05    8.08 
   4   3   5   19.09    1.15 
   5   3   5   38.21    1.62 
   6   3   5    7.29    0.62 
   7   3   5   16.98    1.40 
 -10   4   5    7.19    1.01 
  -9   4   5   35.46    2.28 
  -8   4   5    7.49    1.19 
  -7   4   5   86.66    3.41 
  -6   4   5   25.94    1.26 
  -5   4   5   64.86    2.44 
  -4   4   5   48.41    1.72 
  -3   4   5  339.29   11.60 
  -2   4   5   44.69    1.63 
  -1   4   5   96.80    3.03 
   0   4   5  108.70    3.43 
   1   4   5  224.69    6.96 
   2   4   5   45.38    1.86 
   3   4   5   37.51    1.60 
   4   4   5   33.51    1.50 
   5   4   5   20.35    0.98 
   6   4   5    5.04    0.55 
   7   4   5   19.43    1.47 
  -9   5   5    1.73    0.50 
  -8   5   5    6.38    1.10 
  -7   5   5    2.18    0.34 
  -6   5   5    9.35    0.64 
  -5   5   5   14.78    0.82 
  -4   5   5    3.77    0.39 
  -3   5   5   15.01    1.05 
  -2   5   5   12.91    0.93 
  -1   5   5   13.82    0.98 
   0   5   5   35.64    2.98 
   1   5   5   20.47    1.29 
   2   5   5    6.45    0.77 
   3   5   5   27.41    1.64 
   4   5   5   33.09    1.95 
   5   5   5   28.83    1.61 
   6   5   5    8.72    0.94 
  -9   6   5   28.64    2.59 
  -8   6   5   13.29    1.55 
  -7   6   5   48.89    2.52 
  -6   6   5   35.52    1.63 
  -5   6   5   43.48    1.79 
  -4   6   5   12.69    0.79 
  -3   6   5   72.90    3.65 
  -2   6   5   56.51    2.95 
  -1   6   5   66.20    3.23 
   0   6   5   37.87    2.05 
   1   6   5   53.31    2.60 
   2   6   5  108.42    5.00 
   3   6   5   50.22    2.55 
   4   6   5   16.43    1.19 
   6   6   5    9.06    0.98 
  -9   7   5    1.32    0.76 
  -8   7   5   11.94    1.90 
  -7   7   5    2.56    0.83 
  -6   7   5   36.24    1.74 
  -5   7   5    4.13    0.51 
  -4   7   5   28.25    1.43 
  -3   7   5   22.86    1.60 
  -2   7   5   29.38    1.86 
  -1   7   5    5.29    0.73 
   0   7   5   32.82    2.00 
   1   7   5   14.59    1.09 
   2   7   5   23.74    1.48 
   3   7   5    6.56    0.81 
   4   7   5   42.69    3.23 
   5   7   5   10.98    1.23 
   6   7   5   16.14    1.39 
  -8   8   5   11.01    1.77 
  -7   8   5   15.26    1.82 
  -6   8   5   14.05    1.78 
  -5   8   5   10.10    1.02 
  -4   8   5   20.74    1.53 
  -3   8   5   31.34    1.94 
  -2   8   5   10.30    1.03 
  -1   8   5    6.02    0.80 
   0   8   5   51.98    2.81 
   1   8   5   30.63    1.93 
   2   8   5   26.84    1.78 
   3   8   5   16.24    1.70 
   4   8   5   24.90    2.25 
   5   8   5   19.65    1.65 
  -7   9   5   12.49    1.95 
  -6   9   5   53.36    4.39 
  -5   9   5   26.26    2.66 
  -4   9   5   45.37    2.72 
  -3   9   5   33.26    2.16 
  -2   9   5   30.68    1.91 
  -1   9   5   42.04    2.56 
   0   9   5   43.70    2.56 
   1   9   5   43.15    2.57 
   2   9   5   16.17    1.68 
   3   9   5   28.82    2.51 
   4   9   5   39.74    3.01 
   5   9   5    8.71    1.11 
  -7  10   5    0.33    0.64 
  -6  10   5    1.08    0.74 
  -5  10   5    0.54    0.53 
  -4  10   5    3.50    1.05 
  -3  10   5    6.77    1.32 
  -2  10   5   11.62    1.88 
  -1  10   5    5.79    1.15 
   0  10   5    9.76    1.52 
   1  10   5    9.58    1.52 
   2  10   5   14.71    1.63 
   3  10   5   15.40    1.66 
   4  10   5    9.99    1.23 
   5  10   5   17.01    1.67 
  -6  11   5   24.99    2.88 
  -5  11   5   19.68    2.28 
  -4  11   5   23.06    2.56 
  -3  11   5   20.32    2.36 
  -2  11   5   24.57    2.45 
  -1  11   5   14.41    1.80 
   0  11   5   15.18    1.86 
   1  11   5   19.47    2.15 
   2  11   5   17.28    1.89 
   3  11   5   12.16    1.51 
   4  11   5   17.51    1.80 
  -4  12   5    2.27    0.94 
  -3  12   5   10.89    1.94 
  -2  12   5    3.62    1.09 
  -1  12   5   13.78    1.83 
   0  12   5   10.42    1.77 
   1  12   5    7.89    1.53 
   2  12   5    7.88    1.44 
   3  12   5   13.45    1.66 
  -4 -12   6    3.77    1.37 
  -3 -12   6   14.57    2.73 
  -2 -12   6    6.34    1.60 
  -1 -12   6    9.57    2.12 
   0 -12   6    3.23    1.22 
   1 -12   6   27.93    3.39 
   2 -12   6    6.24    1.74 
  -5 -11   6   16.96    2.88 
  -4 -11   6   11.16    2.43 
  -3 -11   6   17.07    2.98 
  -2 -11   6   10.49    2.10 
  -1 -11   6   12.11    2.40 
   0 -11   6   25.09    3.07 
   1 -11   6   13.90    2.70 
   2 -11   6   24.95    3.19 
   3 -11   6   10.92    2.30 
  -6 -10   6    4.53    1.29 
  -5 -10   6   11.66    2.19 
  -4 -10   6    7.95    1.79 
  -3 -10   6   16.28    2.36 
  -2 -10   6    8.74    1.83 
  -1 -10   6   29.91    3.37 
   0 -10   6   24.23    2.96 
   1 -10   6   41.03    4.14 
   2 -10   6   19.36    2.66 
   3 -10   6   47.80    4.54 
   4 -10   6   30.14    3.58 
   5 -10   6   20.67    3.03 
  -7  -9   6   21.85    2.67 
  -6  -9   6   55.95    4.76 
  -5  -9   6   27.05    3.07 
  -4  -9   6   32.28    3.29 
  -3  -9   6   19.14    2.37 
  -2  -9   6   27.65    2.94 
  -1  -9   6   16.03    2.12 
   0  -9   6   37.21    3.65 
   1  -9   6    3.62    1.25 
   2  -9   6   32.87    3.36 
   3  -9   6    6.24    1.56 
   4  -9   6   18.29    2.61 
   5  -9   6    5.61    0.94 
  -8  -8   6    6.30    1.67 
  -7  -8   6   29.63    3.22 
  -6  -8   6    8.32    1.73 
  -5  -8   6   24.35    2.65 
  -4  -8   6   14.43    1.96 
  -3  -8   6   46.93    4.11 
  -2  -8   6   57.27    4.80 
  -1  -8   6   24.98    2.73 
   0  -8   6   40.06    3.82 
   1  -8   6   66.58    5.51 
   2  -8   6   50.93    4.53 
   3  -8   6   57.52    4.91 
   4  -8   6   38.87    3.88 
   5  -8   6   26.26    1.84 
  -9  -7   6   10.06    1.23 
  -8  -7   6   24.56    2.72 
  -7  -7   6   13.09    1.07 
  -6  -7   6   63.03    5.09 
  -5  -7   6   30.04    2.91 
  -4  -7   6   27.39    2.78 
  -3  -7   6    7.14    1.53 
  -2  -7   6   50.28    4.18 
  -1  -7   6   12.61    1.67 
   0  -7   6   93.38    7.17 
   1  -7   6    9.46    1.77 
   2  -7   6   36.21    3.43 
   3  -7   6   25.67    2.86 
   4  -7   6   46.15    4.30 
   5  -7   6   26.67    2.14 
  -9  -6   6   31.31    1.75 
  -8  -6   6   14.65    0.96 
  -7  -6   6   54.54    2.23 
  -6  -6   6   31.60    1.40 
  -5  -6   6   35.73    2.09 
  -4  -6   6   23.16    1.53 
  -3  -6   6   94.89    6.73 
  -2  -6   6   29.04    2.70 
  -1  -6   6   27.59    2.64 
   0  -6   6   41.43    3.76 
   1  -6   6   78.63    6.09 
   2  -6   6    9.70    1.67 
   3  -6   6   50.19    4.23 
   4  -6   6    6.68    0.90 
   5  -6   6   30.62    2.32 
  -9  -5   6    2.32    0.45 
  -8  -5   6   10.16    0.79 
  -7  -5   6    3.21    0.28 
  -6  -5   6   31.02    1.12 
  -5  -5   6   30.34    1.30 
  -4  -5   6   61.78    3.06 
  -3  -5   6   47.44    2.56 
  -2  -5   6   50.54    2.67 
  -1  -5   6   71.51    5.33 
   0  -5   6  145.08    9.94 
   1  -5   6   39.91    3.54 
   2  -5   6   53.11    4.45 
   3  -5   6  114.56    5.61 
   4  -5   6   92.47    4.35 
   5  -5   6   43.99    2.16 
 -10  -4   6   19.96    1.59 
  -9  -4   6   34.19    1.71 
  -8  -4   6   23.62    1.31 
  -7  -4   6   92.46    3.61 
  -6  -4   6   44.50    1.61 
  -5  -4   6   68.56    2.60 
  -4  -4   6   61.09    1.96 
  -3  -4   6  182.49    8.25 
  -2  -4   6   68.67    3.40 
  -1  -4   6   62.96    3.12 
   0  -4   6   12.25    0.99 
   1  -4   6   64.45    4.71 
   2  -4   6   23.37    1.55 
   3  -4   6   60.24    3.05 
   4  -4   6    9.81    1.07 
   5  -4   6    6.64    0.79 
 -10  -3   6   17.51    1.46 
  -9  -3   6   16.49    1.01 
  -8  -3   6   12.42    0.84 
  -7  -3   6   13.24    0.82 
  -6  -3   6   54.79    2.28 
  -5  -3   6   52.62    2.10 
  -4  -3   6   57.26    1.90 
  -3  -3   6   94.45    3.38 
  -2  -3   6  105.75    3.72 
  -1  -3   6  221.54    7.80 
   0  -3   6  199.47    6.95 
   1  -3   6  145.31    4.48 
   2  -3   6   19.57    1.28 
   3  -3   6   65.58    4.13 
   4  -3   6  167.91   10.03 
   5  -3   6   44.87    2.79 
 -10  -2   6    9.57    1.17 
  -9  -2   6   27.92    1.40 
  -8  -2   6    9.53    0.69 
  -7  -2   6   33.75    1.55 
  -6  -2   6   36.55    1.66 
  -5  -2   6   33.19    1.75 
  -4  -2   6   95.87    3.48 
  -3  -2   6  247.62    7.55 
  -2  -2   6  100.19    3.24 
  -1  -2   6   45.61    1.56 
   0  -2   6   90.61    2.97 
   1  -2   6  159.24    5.03 
   2  -2   6   36.94    1.99 
   3  -2   6   90.70    5.52 
   4  -2   6  133.63    7.98 
   5  -2   6   46.25    2.87 
 -10  -1   6   57.86    3.21 
  -9  -1   6   25.08    1.05 
  -8  -1   6   21.63    0.93 
  -7  -1   6   24.65    1.25 
  -6  -1   6  130.45    5.86 
  -5  -1   6   62.08    2.18 
  -4  -1   6  131.95    4.73 
  -3  -1   6   97.00    3.01 
  -2  -1   6  139.37    4.31 
  -1  -1   6   77.58    2.43 
   0  -1   6  113.16    3.58 
   1  -1   6   27.41    1.17 
   2  -1   6   26.58    1.18 
   3  -1   6   17.68    1.49 
   4  -1   6   87.15    5.61 
   5  -1   6   19.32    1.45 
 -10   0   6    1.54    0.56 
  -9   0   6   11.95    0.61 
  -8   0   6    8.73    0.44 
  -7   0   6   19.88    0.72 
  -6   0   6   13.05    0.50 
  -5   0   6    9.03    0.49 
  -4   0   6   66.60    2.46 
  -3   0   6  238.11    8.33 
  -2   0   6   87.70    2.83 
  -1   0   6   89.92    3.32 
   0   0   6  159.82    5.76 
   1   0   6  191.29    6.93 
   2   0   6   72.68    2.84 
   3   0   6   40.42    2.90 
   4   0   6   68.00    4.46 
   5   0   6  143.27    8.70 
 -10   1   6   51.87    4.71 
  -9   1   6   27.19    1.64 
  -8   1   6   23.30    0.97 
  -7   1   6   26.48    1.00 
  -6   1   6  130.51    3.62 
  -5   1   6   54.22    1.65 
  -4   1   6  133.65    5.86 
  -3   1   6   96.07    3.54 
  -2   1   6  145.65    5.04 
  -1   1   6   73.19    2.83 
   0   1   6  112.96    4.15 
   1   1   6   22.08    1.13 
   2   1   6   22.59    1.15 
   3   1   6   16.71    1.50 
   4   1   6   90.34    5.69 
   5   1   6   17.79    1.50 
   6   1   6   20.31    1.57 
 -10   2   6   10.04    1.93 
  -9   2   6   26.43    1.74 
  -8   2   6    8.81    0.62 
  -7   2   6   32.80    1.42 
  -6   2   6   38.56    1.34 
  -5   2   6   30.34    1.34 
  -4   2   6   94.15    4.30 
  -3   2   6  261.36    8.82 
  -2   2   6  105.07    3.83 
  -1   2   6   46.75    1.86 
   0   2   6   93.75    3.47 
   1   2   6  159.25    5.82 
   2   2   6   43.24    2.05 
   3   2   6   88.13    5.59 
   4   2   6  135.30    8.11 
   5   2   6   43.30    3.00 
   7   2   6   84.73    5.75 
 -10   3   6   15.95    1.45 
  -9   3   6   15.88    1.27 
  -8   3   6   13.55    0.91 
  -7   3   6   11.46    0.68 
  -6   3   6   54.76    2.14 
  -5   3   6   51.18    2.07 
  -4   3   6   61.86    2.33 
  -3   3   6   91.53    3.03 
  -2   3   6  102.08    3.85 
  -1   3   6  224.42    7.90 
   0   3   6  194.29    6.99 
   1   3   6  134.66    5.15 
   2   3   6   21.86    1.79 
   3   3   6   55.67    4.12 
   4   3   6  170.36   10.19 
   5   3   6   35.97    2.90 
   6   3   6   48.24    3.59 
   7   3   6   25.28    2.04 
 -10   4   6   20.02    1.63 
  -9   4   6   36.58    2.90 
  -8   4   6   25.99    1.49 
  -7   4   6   90.60    3.46 
  -6   4   6   45.37    1.84 
  -5   4   6   69.57    3.36 
  -4   4   6   59.87    3.01 
  -3   4   6  190.67    8.35 
  -2   4   6   73.82    3.50 
  -1   4   6   71.30    3.22 
   0   4   6   15.83    1.50 
   1   4   6   62.40    4.45 
   2   4   6   25.38    2.16 
   3   4   6   55.85    4.11 
   4   4   6   10.44    0.86 
   5   4   6    7.84    0.71 
   6   4   6   16.48    1.58 
   7   4   6   15.54    1.46 
  -9   5   6    2.05    0.57 
  -8   5   6    9.25    0.81 
  -7   5   6    4.14    0.44 
  -6   5   6   29.05    1.35 
  -5   5   6   31.70    1.37 
  -4   5   6   64.39    3.18 
  -3   5   6   52.06    2.67 
  -2   5   6   54.36    2.76 
  -1   5   6   78.05    3.72 
   0   5   6  154.25    6.92 
   1   5   6   49.72    2.45 
   2   5   6   57.72    2.93 
   3   5   6  120.93    5.49 
   4   5   6   84.15    4.17 
   5   5   6   45.42    2.34 
   6   5   6   43.02    3.19 
  -9   6   6   34.41    2.94 
  -8   6   6   14.25    1.69 
  -7   6   6   54.51    2.90 
  -6   6   6   31.11    1.45 
  -5   6   6   42.65    2.25 
  -4   6   6   23.76    1.55 
  -3   6   6   94.14    4.62 
  -2   6   6   30.07    1.83 
  -1   6   6   30.07    1.81 
   0   6   6   52.54    2.66 
   1   6   6   89.28    4.14 
   2   6   6   11.38    0.94 
   3   6   6   46.86    2.57 
   4   6   6    6.48    0.80 
   5   6   6   27.59    2.37 
   6   6   6    1.87    0.52 
  -9   7   6    9.30    1.59 
  -8   7   6   23.97    2.45 
  -7   7   6   16.07    1.22 
  -6   7   6   64.26    3.38 
  -5   7   6   30.35    1.90 
  -4   7   6   30.32    1.91 
  -3   7   6    5.95    0.82 
  -2   7   6   47.47    2.78 
  -1   7   6   12.80    1.08 
   0   7   6  102.46    4.93 
   1   7   6    7.88    0.96 
   2   7   6   32.38    2.05 
   3   7   6   25.63    1.67 
   4   7   6   46.51    2.55 
   5   7   6   23.56    2.14 
   6   7   6   14.78    1.38 
  -8   8   6    5.98    1.26 
  -7   8   6   35.22    3.11 
  -6   8   6    7.29    1.01 
  -5   8   6   23.51    1.68 
  -4   8   6   17.67    1.35 
  -3   8   6   47.88    2.75 
  -2   8   6   57.71    3.22 
  -1   8   6   30.12    1.88 
   0   8   6   48.92    2.62 
   1   8   6   67.49    3.63 
   2   8   6   50.16    2.83 
   3   8   6   50.67    2.96 
   4   8   6   33.64    2.92 
   5   8   6   20.47    2.08 
   6   8   6   10.20    1.23 
  -7   9   6   19.30    2.30 
  -6   9   6   52.09    4.43 
  -5   9   6   29.62    2.03 
  -4   9   6   35.57    2.21 
  -3   9   6   18.67    1.51 
  -2   9   6   27.09    1.93 
  -1   9   6   15.65    1.33 
   0   9   6   38.48    2.36 
   1   9   6    3.38    0.60 
   2   9   6   27.50    1.93 
   3   9   6    6.14    1.20 
   4   9   6   16.31    1.71 
   5   9   6    4.08    0.90 
  -6  10   6    2.70    0.91 
  -5  10   6   10.63    1.85 
  -4  10   6   11.25    1.30 
  -3  10   6   20.51    1.61 
  -2  10   6    9.88    1.21 
  -1  10   6   30.93    2.16 
   0  10   6   29.22    1.98 
   1  10   6   43.65    2.66 
   2  10   6   18.96    2.07 
   3  10   6   45.94    3.64 
   4  10   6   30.72    2.59 
   5  10   6   22.75    2.09 
  -5  11   6   14.61    2.03 
  -4  11   6   17.38    2.18 
  -3  11   6   17.76    2.21 
  -2  11   6   13.84    1.89 
  -1  11   6   18.09    2.04 
   0  11   6   26.85    2.67 
   1  11   6   16.28    1.95 
   2  11   6   26.54    2.57 
   3  11   6   16.02    1.82 
  -4  12   6    1.78    0.87 
  -3  12   6   17.25    2.23 
  -2  12   6    3.95    1.13 
  -1  12   6    9.59    1.78 
   0  12   6    2.34    0.86 
   1  12   6   33.64    3.01 
   2  12   6    4.44    1.10 
  -3 -12   7   23.59    3.08 
  -2 -12   7    7.67    1.90 
  -1 -12   7   20.64    2.79 
   0 -12   7    9.35    2.12 
   1 -12   7   20.13    3.43 
  -5 -11   7    9.12    2.13 
  -4 -11   7    6.08    1.74 
  -3 -11   7    7.92    1.95 
  -2 -11   7   22.19    2.90 
  -1 -11   7    6.50    1.72 
   0 -11   7   25.22    3.26 
   1 -11   7    2.44    1.14 
   2 -11   7    8.17    2.13 
   3 -11   7    3.56    1.35 
  -6 -10   7    8.01    1.87 
  -5 -10   7   18.56    2.52 
  -4 -10   7   24.88    2.96 
  -3 -10   7   35.66    3.70 
  -2 -10   7   18.05    2.33 
  -1 -10   7   39.35    3.98 
   0 -10   7   27.36    3.22 
   1 -10   7   77.08    6.48 
   2 -10   7   16.55    2.75 
   3 -10   7   33.58    3.93 
   4 -10   7   22.71    3.12 
  -7  -9   7    3.99    1.28 
  -6  -9   7    7.15    1.57 
  -5  -9   7   10.43    2.13 
  -4  -9   7    6.85    1.61 
  -3  -9   7    4.54    1.22 
  -2  -9   7   16.81    2.23 
  -1  -9   7   12.23    2.26 
   0  -9   7   28.07    2.98 
   1  -9   7   12.46    2.21 
   2  -9   7    2.66    1.06 
   3  -9   7    2.31    1.21 
   4  -9   7    5.65    1.73 
   5  -9   7    3.98    0.81 
  -8  -8   7    6.65    1.08 
  -7  -8   7   23.51    2.63 
  -6  -8   7   29.89    3.08 
  -5  -8   7   14.45    2.01 
  -4  -8   7   29.54    2.99 
  -3  -8   7   68.96    5.28 
  -2  -8   7   33.02    3.16 
  -1  -8   7   57.84    4.84 
   0  -8   7   46.00    4.19 
   1  -8   7   79.07    6.34 
   2  -8   7    9.85    1.93 
   3  -8   7   33.86    3.58 
   4  -8   7   16.90    1.53 
   5  -8   7   26.95    2.37 
  -8  -7   7    6.62    0.99 
  -7  -7   7   20.49    2.32 
  -6  -7   7   23.63    2.59 
  -5  -7   7    9.71    1.73 
  -4  -7   7   27.76    2.84 
  -3  -7   7   11.83    1.62 
  -2  -7   7   41.03    3.68 
  -1  -7   7    5.94    1.22 
   0  -7   7   63.90    5.08 
   1  -7   7   29.44    3.10 
   2  -7   7   58.81    5.04 
   3  -7   7   17.40    2.41 
   4  -7   7   32.81    2.14 
   5  -7   7   17.00    1.70 
  -9  -6   7   10.56    1.24 
  -8  -6   7   16.59    1.42 
  -7  -6   7   16.83    1.38 
  -6  -6   7    0.58    0.48 
  -4  -6   7   30.32    2.82 
  -3  -6   7   75.21    5.54 
  -2  -6   7   14.02    1.70 
  -1  -6   7   47.67    3.87 
   0  -6   7    8.39    1.58 
   1  -6   7   66.95    5.19 
   2  -6   7    0.63    0.53 
   3  -6   7   25.27    1.76 
   4  -6   7    7.37    0.94 
   5  -6   7    8.60    1.09 
  -9  -5   7   16.75    1.12 
  -8  -5   7   16.52    1.04 
  -7  -5   7   36.77    1.77 
  -6  -5   7   72.92    2.38 
  -5  -5   7   44.55    2.38 
  -4  -5   7   61.09    3.05 
  -3  -5   7   34.32    1.98 
  -2  -5   7  153.74    9.81 
  -1  -5   7   43.89    3.62 
   0  -5   7  146.32   10.24 
   1  -5   7   79.02    6.24 
   2  -5   7  100.22    4.92 
   3  -5   7   18.23    1.44 
   4  -5   7  105.95    6.45 
   5  -5   7   36.80    2.75 
  -9  -4   7   24.00    1.31 
  -8  -4   7   22.32    1.23 
  -7  -4   7    8.17    0.70 
  -6  -4   7   16.79    0.75 
  -5  -4   7   36.28    1.17 
  -4  -4   7    6.95    0.61 
  -3  -4   7   45.15    2.36 
  -2  -4   7    3.82    0.54 
  -1  -4   7   11.88    1.34 
   0  -4   7    7.59    1.12 
   1  -4   7   14.40    1.14 
   2  -4   7    9.90    0.95 
   3  -4   7    5.50    0.78 
   4  -4   7   10.86    1.10 
   5  -4   7    1.76    0.47 
 -10  -3   7    9.03    1.11 
  -9  -3   7   16.97    1.05 
  -8  -3   7   10.05    0.74 
  -7  -3   7   19.90    1.10 
  -6  -3   7   95.60    3.62 
  -5  -3   7   45.22    1.42 
  -4  -3   7  133.63    4.15 
  -3  -3   7  153.88    4.81 
  -2  -3   7  141.95    4.47 
  -1  -3   7  117.24    3.69 
   0  -3   7  173.95    6.37 
   1  -3   7   88.12    3.46 
   2  -3   7  118.72    4.64 
   3  -3   7   34.18    2.90 
   4  -3   7   80.11    4.99 
   5  -3   7   24.57    1.89 
 -10  -2   7   10.44    1.11 
  -9  -2   7   18.12    1.08 
  -8  -2   7   48.65    2.20 
  -7  -2   7   40.47    1.82 
  -6  -2   7   38.97    2.11 
  -5  -2   7   85.94    3.20 
  -4  -2   7   47.71    1.64 
  -3  -2   7  186.00    5.68 
  -2  -2   7   34.94    1.25 
  -1  -2   7  103.48    3.27 
   0  -2   7  111.38    3.57 
   1  -2   7  142.37    5.21 
   2  -2   7   40.32    2.13 
   3  -2   7  109.61    6.95 
   4  -2   7   40.45    2.75 
   5  -2   7   74.59    4.75 
 -10  -1   7   10.39    1.10 
  -9  -1   7   26.80    1.35 
  -8  -1   7    5.58    0.58 
  -7  -1   7   18.96    0.72 
  -6  -1   7   90.06    3.27 
  -5  -1   7   17.60    0.80 
  -4  -1   7   47.74    1.58 
  -3  -1   7    1.54    0.26 
  -2  -1   7  114.52    3.62 
  -1  -1   7   24.03    0.92 
   0  -1   7   56.66    1.88 
   1  -1   7    2.89    0.45 
   2  -1   7   21.77    1.35 
   3  -1   7    2.25    0.56 
   4  -1   7   43.30    2.96 
   5  -1   7   13.83    1.27 
 -10   0   7   19.35    1.52 
  -9   0   7    9.30    0.56 
  -8   0   7   15.28    0.72 
  -7   0   7   76.70    2.21 
  -6   0   7   60.05    1.98 
  -5   0   7  140.97    4.33 
  -4   0   7   52.84    2.10 
  -3   0   7  355.21   12.33 
  -2   0   7  143.57    5.11 
  -1   0   7   82.84    3.11 
   0   0   7  102.92    3.99 
   1   0   7  283.35   12.29 
   2   0   7   58.02    3.98 
   3   0   7  159.24    9.78 
   4   0   7   73.53    4.66 
   5   0   7   68.19    4.26 
   6   0   7   18.09    1.36 
 -10   1   7   10.02    1.83 
  -9   1   7   25.40    1.07 
  -8   1   7    3.84    0.40 
  -7   1   7   17.56    0.66 
  -6   1   7   86.32    3.28 
  -5   1   7   15.45    1.02 
  -4   1   7   42.46    1.86 
  -3   1   7    0.96    0.22 
  -2   1   7  112.86    4.23 
  -1   1   7   21.39    1.07 
   0   1   7   48.94    2.15 
   1   1   7    1.97    0.37 
   2   1   7   17.76    1.76 
   3   1   7    3.45    0.73 
   4   1   7   38.26    2.96 
   5   1   7   16.08    1.40 
   6   1   7    3.73    0.62 
   8   1   7    2.27    0.68 
 -10   2   7    9.15    1.83 
  -9   2   7   19.21    0.86 
  -8   2   7   52.90    2.05 
  -7   2   7   40.80    2.13 
  -6   2   7   38.94    2.04 
  -5   2   7   85.37    3.24 
  -4   2   7   47.27    2.40 
  -3   2   7  186.27    6.66 
  -2   2   7   32.81    1.49 
  -1   2   7  102.32    3.83 
   0   2   7  111.22    4.22 
   1   2   7  151.27    9.07 
   2   2   7   47.30    3.16 
   3   2   7  107.81    7.02 
   4   2   7   35.04    2.78 
   5   2   7   79.11    4.91 
   6   2   7   25.34    1.96 
   7   2   7   33.62    2.60 
 -10   3   7   10.75    1.93 
  -9   3   7   17.58    1.11 
  -8   3   7    9.56    0.79 
  -7   3   7   20.08    1.28 
  -6   3   7   90.50    4.37 
  -5   3   7   44.28    2.34 
  -4   3   7  128.72    5.99 
  -3   3   7  160.71    9.95 
  -2   3   7  149.34    9.24 
  -1   3   7  111.75    7.55 
   0   3   7  180.98   11.16 
   1   3   7   94.48    6.10 
   2   3   7  129.04    8.05 
   3   3   7   40.48    3.10 
   4   3   7   67.46    5.03 
   5   3   7   24.68    2.08 
   6   3   7   42.71    2.24 
   7   3   7   23.70    2.07 
  -9   4   7   22.84    2.16 
  -8   4   7   21.45    1.39 
  -7   4   7    8.25    0.81 
  -6   4   7   17.11    1.18 
  -5   4   7   35.10    2.01 
  -4   4   7    8.91    0.76 
  -3   4   7   48.52    2.49 
  -2   4   7    6.53    0.78 
  -1   4   7   10.48    1.56 
   0   4   7    9.16    1.14 
   1   4   7   16.17    1.61 
   2   4   7   12.39    1.36 
   3   4   7    9.04    1.11 
   4   4   7    9.28    0.84 
   5   4   7    1.96    0.45 
   6   4   7    1.43    0.57 
   7   4   7    8.57    1.01 
  -9   5   7   22.36    2.04 
  -8   5   7   19.80    1.30 
  -7   5   7   41.87    2.23 
  -6   5   7   71.63    3.63 
  -5   5   7   49.62    2.57 
  -4   5   7   62.06    3.16 
  -3   5   7   38.63    2.11 
  -2   5   7  143.05    6.82 
  -1   5   7   47.09    2.51 
   0   5   7  160.26    7.15 
   1   5   7   92.68    4.31 
   2   5   7  102.62    4.83 
   3   5   7   21.46    1.43 
   4   5   7   91.65    4.61 
   5   5   7   34.70    2.09 
   6   5   7   41.44    3.23 
   7   5   7   25.77    2.13 
  -9   6   7   12.11    1.52 
  -8   6   7   17.36    1.30 
  -7   6   7   15.00    1.21 
  -6   6   7    0.77    0.31 
  -5   6   7   14.91    1.18 
  -4   6   7   31.12    1.92 
  -3   6   7   72.83    3.82 
  -2   6   7   15.35    1.18 
  -1   6   7   48.19    2.63 
   0   6   7    9.80    0.94 
   1   6   7   65.71    3.41 
   2   6   7   -0.02    0.19 
   3   6   7   24.52    1.64 
   4   6   7    7.98    0.95 
   5   6   7    7.21    0.90 
   6   6   7    0.51    0.44 
  -8   7   7    8.30    1.42 
  -7   7   7   19.30    1.48 
  -6   7   7   25.18    1.72 
  -5   7   7    6.60    0.93 
  -4   7   7   30.76    1.93 
  -3   7   7   10.43    1.11 
  -2   7   7   39.89    2.46 
  -1   7   7    6.03    0.83 
   0   7   7   67.91    3.41 
   1   7   7   32.53    2.03 
   2   7   7   59.27    3.24 
   3   7   7   17.06    1.38 
   4   7   7   30.37    1.96 
   5   7   7   16.61    1.70 
   6   7   7   29.29    2.35 
  -8   8   7   10.22    1.65 
  -7   8   7   20.46    1.58 
  -6   8   7   29.10    1.99 
  -5   8   7   17.23    1.40 
  -4   8   7   27.63    1.92 
  -3   8   7   63.08    3.51 
  -2   8   7   29.01    1.99 
  -1   8   7   56.73    3.22 
   0   8   7   46.14    2.73 
   1   8   7   81.14    4.19 
   2   8   7    9.31    1.10 
   3   8   7   32.73    2.14 
   4   8   7   16.51    1.34 
   5   8   7   26.44    2.35 
   6   8   7    9.77    1.35 
  -7   9   7    3.08    1.04 
  -6   9   7    9.08    1.21 
  -5   9   7    8.29    1.11 
  -4   9   7    6.32    0.97 
  -3   9   7    5.82    0.90 
  -2   9   7   14.49    1.43 
  -1   9   7   13.83    1.24 
   0   9   7   23.37    1.74 
   1   9   7   15.55    1.35 
   2   9   7    3.81    0.75 
   3   9   7    3.59    0.70 
   4   9   7    2.63    0.80 
   5   9   7    4.30    0.96 
  -6  10   7    9.09    1.76 
  -5  10   7   19.62    1.67 
  -4  10   7   27.23    1.97 
  -3  10   7   36.48    2.44 
  -2  10   7   17.93    1.51 
  -1  10   7   43.01    2.65 
   0  10   7   30.72    2.08 
   1  10   7   78.61    4.22 
   2  10   7   21.79    2.24 
   3  10   7   37.11    3.23 
   4  10   7   23.04    2.29 
  -5  11   7    7.63    1.59 
  -4  11   7    6.90    1.46 
  -3  11   7    6.92    1.47 
  -2  11   7   23.27    1.85 
  -1  11   7    4.62    0.90 
   0  11   7   31.82    2.99 
   1  11   7    3.58    1.08 
   2  11   7   10.34    1.72 
   3  11   7    2.59    0.80 
  -3  12   7   22.73    2.67 
  -2  12   7    9.67    1.88 
  -1  12   7   17.27    2.30 
   0  12   7   12.71    2.01 
   1  12   7   20.28    2.36 
  -4 -11   8    2.62    1.10 
  -3 -11   8    1.81    1.15 
  -2 -11   8    7.72    1.89 
  -1 -11   8    7.53    1.99 
   0 -11   8    1.61    0.95 
   1 -11   8    2.15    1.27 
   2 -11   8    2.69    1.33 
  -6 -10   8   15.79    2.66 
  -5 -10   8   24.59    2.93 
  -4 -10   8    8.42    1.80 
  -3 -10   8   70.25    5.85 
  -2 -10   8   24.08    2.94 
  -1 -10   8   40.50    4.25 
   0 -10   8   25.08    3.13 
   1 -10   8   31.30    3.73 
   2 -10   8   11.38    2.40 
   3 -10   8   27.64    3.46 
  -7  -9   8    7.34    1.61 
  -6  -9   8    5.36    1.39 
  -5  -9   8   10.62    2.11 
  -4  -9   8    1.02    0.68 
  -3  -9   8    5.44    1.42 
  -2  -9   8    5.41    1.33 
  -1  -9   8    5.74    1.53 
   0  -9   8    1.12    0.75 
   1  -9   8    1.74    1.01 
   2  -9   8   10.38    2.31 
   3  -9   8    9.07    2.16 
   4  -9   8    5.80    0.97 
  -7  -8   8   15.02    2.14 
  -6  -8   8    7.98    1.82 
  -5  -8   8   34.65    3.42 
  -4  -8   8   24.34    2.47 
  -3  -8   8   46.92    4.20 
  -2  -8   8   15.20    2.02 
  -1  -8   8   25.76    2.77 
   0  -8   8   15.54    2.14 
   1  -8   8   21.21    2.62 
   2  -8   8   12.50    2.29 
   3  -8   8   17.53    1.53 
   4  -8   8   11.27    1.22 
   5  -8   8    8.98    1.38 
  -8  -7   8   10.65    1.36 
  -7  -7   8   11.39    1.28 
  -6  -7   8   34.86    3.28 
  -5  -7   8    3.47    1.08 
  -4  -7   8   42.99    3.93 
  -3  -7   8   22.20    2.44 
  -2  -7   8   77.69    6.11 
  -1  -7   8   18.27    2.25 
   0  -7   8   38.32    3.70 
   1  -7   8   49.73    4.51 
   2  -7   8   32.29    3.38 
   3  -7   8   15.93    1.42 
   4  -7   8   47.81    2.92 
   5  -7   8   14.66    1.75 
  -9  -6   8   15.59    1.44 
  -8  -6   8    1.89    0.56 
  -7  -6   8    6.15    0.90 
  -6  -6   8   17.16    1.38 
  -5  -6   8    8.30    1.48 
  -4  -6   8    2.45    0.75 
  -3  -6   8   12.22    1.61 
  -2  -6   8    0.32    0.42 
  -1  -6   8   10.64    1.52 
   0  -6   8   18.02    2.26 
   1  -6   8    6.77    1.50 
   2  -6   8    4.14    0.77 
   3  -6   8   12.35    1.21 
   4  -6   8   11.85    1.46 
   5  -6   8    3.43    0.88 
  -9  -5   8   16.50    1.34 
  -8  -5   8   15.81    1.00 
  -7  -5   8   15.03    0.89 
  -6  -5   8   84.10    3.33 
  -5  -5   8   11.17    0.78 
  -4  -5   8   76.48    5.84 
  -3  -5   8   46.82    3.65 
  -2  -5   8   78.23    5.83 
  -1  -5   8    7.55    1.37 
   0  -5   8   64.62    5.24 
   1  -5   8   48.35    2.92 
   2  -5   8   52.23    2.83 
   3  -5   8   26.45    1.79 
   4  -5   8   53.25    3.87 
   5  -5   8    7.07    1.08 
  -9  -4   8    2.36    0.47 
  -8  -4   8    9.32    0.75 
  -7  -4   8   13.15    0.83 
  -6  -4   8    0.15    0.12 
  -5  -4   8    6.29    0.35 
  -4  -4   8    6.98    0.57 
  -3  -4   8   30.30    1.87 
  -2  -4   8    1.51    0.39 
  -1  -4   8   35.42    1.63 
   0  -4   8   32.40    2.08 
   1  -4   8    2.44    0.53 
   2  -4   8    6.94    0.95 
   3  -4   8    8.68    1.15 
   4  -4   8   26.47    2.22 
   5  -4   8   10.44    1.25 
  -9  -3   8    8.47    0.80 
  -8  -3   8   22.48    1.22 
  -7  -3   8   30.83    1.45 
  -6  -3   8   89.39    2.66 
  -5  -3   8   38.72    1.41 
  -4  -3   8   13.97    0.66 
  -3  -3   8   31.60    1.19 
  -2  -3   8   85.65    3.17 
  -1  -3   8   10.27    0.66 
   0  -3   8   32.97    1.57 
   1  -3   8   20.60    1.14 
   2  -3   8   45.50    3.35 
   3  -3   8   18.51    1.85 
   4  -3   8   68.39    4.33 
   5  -3   8    9.54    0.99 
 -10  -2   8   10.76    1.66 
  -9  -2   8   18.94    1.09 
  -8  -2   8   13.21    0.86 
  -7  -2   8   60.52    2.59 
  -6  -2   8   12.99    0.64 
  -5  -2   8   38.53    1.43 
  -4  -2   8   17.38    0.75 
  -3  -2   8  135.79    4.40 
  -2  -2   8   13.86    0.68 
  -1  -2   8   21.58    1.14 
   0  -2   8   31.14    1.42 
   1  -2   8  119.77    7.49 
   2  -2   8   39.39    3.07 
   3  -2   8   54.30    4.09 
   4  -2   8   53.28    3.55 
   5  -2   8   39.03    2.80 
 -10  -1   8    8.12    1.64 
  -9  -1   8    1.84    0.34 
  -8  -1   8    9.13    0.72 
  -7  -1   8    4.16    0.28 
  -6  -1   8   18.84    0.85 
  -5  -1   8    4.53    0.32 
  -4  -1   8   32.72    1.16 
  -3  -1   8    5.45    0.35 
  -2  -1   8   44.25    1.46 
  -1  -1   8   26.54    1.33 
   0  -1   8   37.67    2.00 
   1  -1   8   20.33    1.31 
   2  -1   8   24.30    2.04 
   3  -1   8   20.08    1.99 
   4  -1   8   15.48    1.48 
   5  -1   8    8.96    1.04 
 -10   0   8    5.09    1.28 
  -9   0   8   50.52    2.17 
  -8   0   8   35.04    1.48 
  -7   0   8   89.12    2.53 
  -6   0   8   27.56    1.53 
  -5   0   8   52.71    2.61 
  -4   0   8   23.96    1.15 
  -3   0   8  120.78    4.47 
  -2   0   8    0.13    0.14 
  -1   0   8   29.81    1.72 
   0   0   8   27.08    1.61 
   1   0   8   91.92    5.88 
   2   0   8    8.07    1.23 
   3   0   8   82.35    5.73 
   4   0   8   31.15    2.43 
   5   0   8   63.07    4.03 
   6   0   8    2.25    0.50 
 -10   1   8    7.02    1.51 
  -9   1   8    2.15    0.35 
  -8   1   8    8.34    0.69 
  -7   1   8    4.11    0.53 
  -6   1   8   15.71    0.86 
  -5   1   8    2.49    0.44 
  -4   1   8   26.61    1.66 
  -3   1   8    4.55    0.47 
  -2   1   8   35.27    1.68 
  -1   1   8   33.10    1.78 
   0   1   8   39.08    2.95 
   1   1   8   24.78    2.02 
   2   1   8   22.20    2.00 
   3   1   8   24.51    2.12 
   4   1   8   17.16    1.57 
   5   1   8   11.96    1.17 
   6   1   8    9.10    1.03 
 -10   2   8    6.69    1.57 
  -9   2   8   17.95    1.18 
  -8   2   8   12.97    0.95 
  -7   2   8   67.06    3.15 
  -6   2   8   13.40    0.96 
  -5   2   8   45.05    3.25 
  -4   2   8   16.54    1.72 
  -3   2   8  155.28    9.20 
  -2   2   8   16.32    1.63 
   0   2   8   32.36    2.58 
   1   2   8  115.60    7.51 
   2   2   8   40.57    3.14 
   3   2   8   56.20    4.18 
   4   2   8   50.29    3.63 
   5   2   8   38.94    2.93 
   6   2   8    3.71    0.77 
   7   2   8   29.49    2.46 
  -9   3   8    8.20    0.81 
  -8   3   8   21.70    1.41 
  -7   3   8   26.93    1.70 
  -6   3   8   94.57    4.35 
  -5   3   8   37.78    2.13 
  -4   3   8   15.04    1.07 
  -3   3   8   27.71    2.58 
  -2   3   8   79.90    5.71 
  -1   3   8   13.99    1.46 
   0   3   8   36.93    2.90 
   1   3   8   21.86    2.03 
   2   3   8   42.00    3.37 
   3   3   8   22.04    2.01 
   4   3   8   61.22    4.41 
   5   3   8    7.66    1.24 
   6   3   8   15.24    1.14 
   7   3   8    8.57    1.32 
  -9   4   8    2.73    0.47 
  -8   4   8    9.90    0.85 
  -7   4   8   12.57    1.03 
  -6   4   8   -0.12    0.18 
  -5   4   8    9.16    0.79 
  -4   4   8    8.54    0.85 
  -3   4   8   33.46    1.91 
  -2   4   8    2.24    0.69 
  -1   4   8   43.59    3.23 
   0   4   8   38.67    3.05 
   1   4   8    2.97    0.84 
   2   4   8   10.75    1.29 
   3   4   8   11.72    1.39 
   4   4   8   25.83    2.33 
   5   4   8   13.10    1.08 
   6   4   8    5.71    0.75 
   7   4   8    3.01    0.77 
  -9   5   8   13.45    1.68 
  -8   5   8   17.22    1.27 
  -7   5   8   15.27    1.19 
  -6   5   8   83.73    4.18 
  -5   5   8   10.23    0.95 
  -4   5   8   88.18    4.21 
  -3   5   8   45.04    2.53 
  -2   5   8   81.77    4.12 
  -1   5   8   10.97    0.95 
   0   5   8   72.63    3.65 
   1   5   8   55.45    2.95 
   2   5   8   46.02    2.66 
   3   5   8   25.26    1.70 
   4   5   8   53.54    2.89 
   5   5   8    4.70    0.72 
   6   5   8   24.56    2.32 
   7   5   8    5.25    1.02 
  -9   6   8   15.92    1.88 
  -8   6   8    2.06    0.51 
  -7   6   8    4.78    0.77 
  -6   6   8   15.73    1.28 
  -5   6   8   10.41    1.04 
  -4   6   8    2.77    0.58 
  -3   6   8   12.27    1.08 
  -2   6   8    0.36    0.27 
  -1   6   8    9.79    1.05 
   0   6   8   25.70    1.65 
   1   6   8    7.49    0.99 
   2   6   8    7.67    0.97 
   3   6   8   10.76    1.09 
   4   6   8   13.24    1.16 
   5   6   8    4.21    0.68 
   6   6   8    3.78    0.82 
  -8   7   8   14.63    1.21 
  -7   7   8    7.92    1.00 
  -6   7   8   34.77    2.19 
  -5   7   8    4.28    0.73 
  -4   7   8   49.93    2.78 
  -3   7   8   21.33    1.61 
  -2   7   8   83.83    4.27 
  -1   7   8   23.13    1.63 
   0   7   8   40.28    2.44 
   1   7   8   52.99    2.97 
   2   7   8   36.18    2.16 
   3   7   8   18.32    1.40 
   4   7   8   53.28    2.86 
   5   7   8   15.78    1.75 
   6   7   8   18.61    1.78 
  -7   8   8   17.98    1.46 
  -6   8   8    6.71    0.97 
  -5   8   8   36.12    2.31 
  -4   8   8   15.84    1.38 
  -3   8   8   48.21    2.84 
  -2   8   8   15.32    1.34 
  -1   8   8   25.63    1.81 
   0   8   8   16.25    1.39 
   1   8   8   20.33    1.63 
   2   8   8    7.76    1.05 
   3   8   8   14.50    1.38 
   4   8   8    9.32    1.15 
   5   8   8    7.24    1.24 
  -7   9   8    8.22    1.03 
  -6   9   8    7.92    1.07 
  -5   9   8   11.26    1.36 
  -4   9   8    1.85    0.55 
  -3   9   8    7.85    1.08 
  -2   9   8    4.42    0.84 
  -1   9   8   10.80    1.27 
   0   9   8    1.57    0.52 
   1   9   8    4.98    0.87 
   2   9   8   14.08    1.34 
   3   9   8   12.63    1.26 
   4   9   8    7.65    1.37 
  -6  10   8   13.16    1.51 
  -5  10   8   23.86    1.89 
  -4  10   8   14.26    1.59 
  -3  10   8   66.11    3.86 
  -2  10   8   23.75    1.89 
  -1  10   8   44.35    2.84 
   0  10   8   27.50    2.03 
   1  10   8   38.67    2.48 
   2  10   8   18.53    1.55 
   3  10   8   24.86    2.58 
  -4  11   8    2.46    0.67 
  -3  11   8    2.28    0.66 
  -2  11   8    5.95    0.98 
  -1  11   8    4.59    0.89 
   0  11   8    0.67    0.50 
   1  11   8    1.82    0.87 
   2  11   8    1.57    0.76 
  -3 -11   9   20.97    2.79 
  -2 -11   9    2.09    0.96 
  -1 -11   9    8.85    1.88 
   0 -11   9    1.66    1.10 
  -5 -10   9   54.59    5.05 
  -4 -10   9   23.33    2.86 
  -3 -10   9   49.29    4.74 
  -2 -10   9   19.65    2.64 
  -1 -10   9   41.66    4.08 
   0 -10   9    3.92    1.38 
   1 -10   9   47.26    4.67 
   2 -10   9    2.97    1.34 
  -6  -9   9    1.63    0.85 
  -5  -9   9    4.49    1.27 
  -4  -9   9    2.40    0.87 
  -3  -9   9   22.64    2.72 
  -2  -9   9    3.56    1.15 
  -1  -9   9    5.43    1.52 
   0  -9   9    5.53    1.56 
   1  -9   9   12.91    2.38 
   2  -9   9    4.20    0.89 
   3  -9   9    9.95    1.35 
  -7  -8   9   22.73    1.88 
  -6  -8   9   23.22    2.55 
  -5  -8   9   25.90    2.80 
  -4  -8   9   13.58    2.02 
  -3  -8   9   49.71    4.16 
  -2  -8   9   18.96    2.30 
  -1  -8   9   33.46    3.29 
   0  -8   9    8.71    1.84 
   1  -8   9   20.04    2.60 
   2  -8   9    3.84    0.83 
   3  -8   9   20.84    1.74 
   4  -8   9    7.06    1.31 
  -8  -7   9   20.38    1.74 
  -7  -7   9    5.71    0.91 
  -6  -7   9   63.10    3.58 
  -5  -7   9   30.35    2.91 
  -4  -7   9   32.14    3.15 
  -3  -7   9   48.04    3.95 
  -2  -7   9   43.07    3.85 
  -1  -7   9   29.52    2.96 
   0  -7   9   51.65    4.44 
   1  -7   9   14.73    1.45 
   2  -7   9   50.57    3.11 
   3  -7   9   18.12    1.56 
   4  -7   9   27.53    2.63 
   5  -7   9    1.85    0.94 
  -8  -6   9    0.91    0.47 
  -7  -6   9    2.27    0.60 
  -6  -6   9   12.11    1.29 
  -5  -6   9    9.16    1.02 
  -4  -6   9   16.58    1.96 
  -3  -6   9   20.85    2.12 
  -2  -6   9   36.78    3.20 
  -1  -6   9   15.44    1.91 
   0  -6   9   48.29    2.89 
   1  -6   9   11.48    1.20 
   2  -6   9   22.66    1.67 
   3  -6   9    0.00    0.31 
   4  -6   9   44.81    3.47 
   5  -6   9    1.00    0.68 
  -9  -5   9    8.78    1.13 
  -8  -5   9   51.94    2.87 
  -7  -5   9   18.99    1.44 
  -6  -5   9   76.22    3.99 
  -5  -5   9   13.47    1.18 
  -4  -5   9   47.79    2.61 
  -3  -5   9   40.72    2.43 
  -2  -5   9  115.43    5.37 
  -1  -5   9   22.07    1.69 
   0  -5   9   99.08    4.86 
   1  -5   9   17.03    1.38 
   2  -5   9   51.69    2.99 
   3  -5   9    1.67    0.68 
   4  -5   9   43.76    3.23 
   5  -5   9    3.20    0.82 
  -9  -4   9    5.22    0.81 
  -8  -4   9    0.10    0.25 
  -7  -4   9    7.27    0.65 
  -6  -4   9   14.68    0.62 
  -5  -4   9   13.89    0.77 
  -4  -4   9   14.25    1.13 
  -3  -4   9    1.66    0.42 
  -2  -4   9   40.52    1.79 
  -1  -4   9   11.88    0.75 
   0  -4   9   49.17    2.17 
   1  -4   9   11.71    1.10 
   2  -4   9   30.55    1.99 
   3  -4   9   19.98    1.96 
   4  -4   9   33.49    2.55 
   5  -4   9    7.04    1.08 
  -9  -3   9   10.27    0.86 
  -8  -3   9   27.36    1.40 
  -7  -3   9    8.60    0.66 
  -6  -3   9   45.60    1.48 
  -5  -3   9    6.12    0.42 
  -4  -3   9   38.92    1.70 
  -3  -3   9   84.93    3.21 
  -2  -3   9   49.98    2.04 
  -1  -3   9   12.30    0.75 
   0  -3   9  110.01    4.37 
   1  -3   9   95.83    3.91 
   2  -3   9   19.44    1.94 
   4  -3   9   11.91    1.38 
   5  -3   9   18.68    1.78 
  -9  -2   9   62.51    3.19 
  -8  -2   9    2.42    0.40 
  -7  -2   9   44.79    1.96 
  -6  -2   9   30.68    1.40 
  -5  -2   9   39.02    1.44 
  -4  -2   9    9.88    0.55 
  -3  -2   9   72.37    2.83 
  -2  -2   9  109.80    4.30 
  -1  -2   9  109.09    4.20 
   0  -2   9   89.18    3.54 
   1  -2   9   85.70    5.57 
   2  -2   9   43.21    3.31 
   3  -2   9   50.22    3.66 
   4  -2   9   36.57    2.74 
   5  -2   9   15.43    1.53 
  -9  -1   9    5.24    0.76 
  -8  -1   9    6.75    0.43 
  -7  -1   9    0.75    0.29 
  -6  -1   9   15.68    1.06 
  -5  -1   9   18.43    1.19 
  -4  -1   9    4.12    0.32 
  -3  -1   9   31.55    1.45 
  -2  -1   9   61.38    3.18 
  -1  -1   9   56.21    2.89 
   0  -1   9    6.80    0.79 
   1  -1   9  129.79    8.67 
   2  -1   9   16.37    1.68 
   3  -1   9   43.95    3.27 
   4  -1   9    4.43    0.83 
   5  -1   9   20.58    1.83 
 -10   0   9   14.90    2.05 
  -9   0   9   79.36    4.06 
  -8   0   9    2.56    0.41 
  -7   0   9   50.76    2.59 
  -6   0   9   13.39    1.01 
  -5   0   9   69.29    3.40 
  -4   0   9    4.63    1.04 
  -3   0   9   56.93    2.92 
  -2   0   9   68.72    3.45 
  -1   0   9  133.52    6.38 
   0   0   9   27.00    2.32 
   1   0   9  104.96    6.95 
   2   0   9   21.14    2.00 
   3   0   9   37.42    3.06 
   4   0   9    8.34    1.04 
   5   0   9    2.58    0.61 
   6   0   9   -0.44    0.43 
  -9   1   9    4.50    0.70 
  -8   1   9    5.22    0.61 
  -7   1   9    2.09    0.35 
  -6   1   9   18.36    1.86 
  -5   1   9   20.07    1.97 
  -4   1   9    1.95    0.66 
  -3   1   9   40.41    2.97 
  -2   1   9   65.23    4.69 
  -1   1   9   57.18    4.22 
   0   1   9    6.76    1.14 
   1   1   9  137.29    8.74 
   2   1   9   15.27    1.66 
   3   1   9   37.96    3.20 
   4   1   9    3.99    0.88 
   5   1   9   23.27    1.95 
  -9   2   9   56.22    2.97 
  -8   2   9    2.76    0.51 
  -7   2   9   45.14    2.42 
  -6   2   9   35.40    1.91 
  -5   2   9   39.59    3.25 
  -4   2   9    8.19    1.33 
  -3   2   9   66.64    5.11 
  -2   2   9  127.28    7.82 
  -1   2   9  116.42    7.52 
   0   2   9  101.71    6.38 
   1   2   9   76.40    5.52 
   2   2   9   41.54    3.33 
   3   2   9   44.05    3.61 
   4   2   9   32.84    2.73 
   5   2   9   15.92    1.63 
   6   2   9    4.53    0.96 
   7   2   9    4.50    0.98 
  -9   3   9    9.90    0.96 
  -8   3   9   27.85    1.70 
  -7   3   9    7.64    0.90 
  -6   3   9   45.80    2.50 
  -5   3   9    6.28    0.71 
  -4   3   9   40.71    3.29 
  -3   3   9   80.07    5.83 
  -2   3   9   49.80    3.81 
  -1   3   9   11.25    1.42 
   0   3   9  117.63    7.75 
   1   3   9  104.70    6.92 
   2   3   9   19.16    2.00 
   3   3   9    7.72    1.38 
   4   3   9   12.96    1.53 
   5   3   9   22.13    1.99 
   6   3   9    3.13    0.60 
   7   3   9    3.63    0.91 
  -9   4   9    7.96    0.84 
  -8   4   9    0.54    0.31 
  -7   4   9    9.73    0.93 
  -6   4   9   16.39    1.23 
  -5   4   9   15.18    1.16 
  -4   4   9   13.32    1.11 
  -3   4   9    0.69    0.32 
  -2   4   9   43.62    3.51 
  -1   4   9   15.14    1.66 
   0   4   9   48.96    3.91 
   1   4   9   10.87    1.47 
   2   4   9   27.91    2.66 
   3   4   9   19.32    2.04 
   4   4   9   25.16    2.50 
   5   4   9    6.48    0.85 
   6   4   9    6.46    0.88 
  -9   5   9   11.39    1.52 
  -8   5   9   46.14    2.70 
  -7   5   9   15.48    1.29 
  -6   5   9   77.47    3.95 
  -5   5   9   14.82    1.19 
  -4   5   9   40.83    2.51 
  -3   5   9   42.24    2.45 
  -2   5   9  105.12    5.28 
  -1   5   9   27.37    1.79 
   0   5   9   93.54    4.77 
   1   5   9   17.42    1.34 
   2   5   9   51.24    2.91 
   3   5   9    0.52    0.33 
   4   5   9   37.12    2.35 
   5   5   9    4.29    0.68 
   6   5   9   12.23    1.57 
  -8   6   9    0.32    0.34 
  -7   6   9    3.45    0.65 
  -6   6   9   15.66    1.26 
  -5   6   9    7.14    0.95 
  -4   6   9   17.75    1.39 
  -3   6   9   14.65    1.29 
  -2   6   9   33.50    2.16 
  -1   6   9   12.24    1.26 
   0   6   9   47.95    2.83 
   1   6   9   13.04    1.26 
   2   6   9   17.75    1.48 
   3   6   9    0.52    0.36 
   4   6   9   41.61    2.54 
   5   6   9    0.91    0.43 
  -8   7   9   23.52    1.70 
  -7   7   9    6.23    0.92 
  -6   7   9   62.54    3.47 
  -5   7   9   27.19    1.94 
  -4   7   9   34.50    2.21 
  -3   7   9   41.58    2.61 
  -2   7   9   44.76    2.68 
  -1   7   9   26.32    1.90 
   0   7   9   50.81    2.92 
   1   7   9   11.61    1.22 
   2   7   9   50.55    2.99 
   3   7   9   17.96    1.48 
   4   7   9   29.58    1.99 
   5   7   9    3.24    0.67 
  -7   8   9   23.08    1.77 
  -6   8   9   18.47    1.58 
  -5   8   9   24.59    1.85 
  -4   8   9   15.98    1.40 
  -3   8   9   38.45    2.62 
  -2   8   9   15.78    1.51 
  -1   8   9   30.21    2.12 
   0   8   9    6.86    1.04 
   1   8   9   18.06    1.56 
   2   8   9    5.80    0.93 
   3   8   9   20.30    1.65 
   4   8   9    6.32    0.95 
  -6   9   9    1.59    0.61 
  -5   9   9    4.81    0.83 
  -4   9   9    2.34    0.58 
  -3   9   9   21.78    1.76 
  -2   9   9    3.86    0.75 
  -1   9   9    6.08    0.99 
   0   9   9    5.26    0.92 
   1   9   9   17.08    1.60 
   2   9   9    4.65    0.85 
   3   9   9    7.85    1.19 
  -5  10   9   56.02    3.44 
  -4  10   9   22.27    1.86 
  -3  10   9   50.73    3.21 
  -2  10   9   19.92    1.87 
  -1  10   9   43.01    2.71 
   0  10   9    5.98    0.92 
   1  10   9   51.38    3.05 
   2  10   9    4.49    0.85 
  -3  11   9   15.59    1.77 
  -2  11   9    0.48    0.53 
  -1  11   9    9.56    1.31 
   0  11   9    4.74    0.97 
  -4 -10  10    2.79    1.25 
  -3 -10  10   29.70    3.38 
  -2 -10  10    2.20    1.00 
  -1 -10  10   21.29    2.85 
   0 -10  10    9.11    2.09 
   1 -10  10    9.73    1.35 
  -5  -9  10   22.70    2.82 
  -4  -9  10    0.05    0.79 
  -3  -9  10   25.98    3.09 
  -2  -9  10   -0.24    0.58 
  -1  -9  10   22.62    2.81 
   0  -9  10    2.74    1.20 
   1  -9  10   55.38    3.44 
   2  -9  10    1.13    0.69 
  -6  -8  10   20.49    1.72 
  -5  -8  10   44.29    2.87 
  -4  -8  10   15.88    2.17 
  -3  -8  10   23.18    2.66 
  -2  -8  10   16.41    2.21 
  -1  -8  10   14.89    2.53 
   0  -8  10   16.06    1.64 
   1  -8  10   12.37    1.57 
   2  -8  10   16.65    1.61 
   3  -8  10    2.34    0.69 
  -7  -7  10   17.83    1.63 
  -6  -7  10   39.60    2.61 
  -5  -7  10   14.53    1.49 
  -4  -7  10   31.15    2.18 
  -3  -7  10   29.82    2.02 
  -2  -7  10   30.92    2.18 
  -1  -7  10   15.30    1.42 
   0  -7  10   26.32    2.02 
   1  -7  10   47.39    2.98 
   2  -7  10   15.02    1.57 
   3  -7  10   34.40    2.37 
   4  -7  10    6.17    1.28 
  -8  -6  10   14.94    1.43 
  -7  -6  10    4.26    0.75 
  -6  -6  10   40.34    2.51 
  -5  -6  10   13.14    1.35 
  -4  -6  10   57.30    3.29 
  -3  -6  10   13.38    1.22 
  -2  -6  10   88.69    4.59 
  -1  -6  10    5.27    0.85 
   0  -6  10   77.70    4.16 
   1  -6  10    0.45    0.38 
   2  -6  10   96.24    5.04 
   3  -6  10    9.91    1.66 
   4  -6  10   92.62    6.12 
   5  -6  10    3.02    1.01 
  -8  -5  10   31.06    2.02 
  -7  -5  10    7.93    1.06 
  -6  -5  10   84.25    4.28 
  -5  -5  10   10.50    1.04 
  -4  -5  10   64.54    3.47 
  -3  -5  10   20.40    1.56 
  -2  -5  10   35.87    2.18 
  -1  -5  10    1.09    0.44 
   0  -5  10   45.17    2.85 
   1  -5  10   18.28    1.50 
   2  -5  10    9.22    1.11 
   3  -5  10    6.91    1.21 
   4  -5  10    5.46    1.08 
   5  -5  10    2.49    0.86 
  -9  -4  10    7.21    1.46 
  -8  -4  10   12.92    1.19 
  -7  -4  10    8.83    0.67 
  -6  -4  10   31.40    1.45 
  -5  -4  10    3.66    0.70 
  -4  -4  10   38.12    2.26 
  -3  -4  10    9.65    0.97 
  -2  -4  10   48.91    2.09 
  -1  -4  10    4.02    0.46 
   0  -4  10   63.60    2.73 
   1  -4  10   20.84    1.59 
   2  -4  10   32.02    2.62 
   3  -4  10    6.20    1.20 
   4  -4  10   96.89    6.36 
   5  -4  10    6.03    1.14 
  -9  -3  10   12.28    1.21 
  -8  -3  10   20.24    1.12 
  -7  -3  10   27.65    1.35 
  -6  -3  10   34.26    1.58 
  -5  -3  10   25.61    1.24 
  -4  -3  10   38.31    1.69 
  -3  -3  10   70.75    2.80 
  -2  -3  10   39.94    2.25 
  -1  -3  10   52.53    2.27 
   0  -3  10    6.77    0.64 
   1  -3  10   51.81    3.95 
   2  -3  10    8.21    1.33 
   3  -3  10   30.85    2.79 
   4  -3  10   14.06    1.59 
   5  -3  10   30.51    2.61 
  -9  -2  10   25.94    1.76 
  -8  -2  10   11.55    1.13 
  -7  -2  10   29.38    1.69 
  -6  -2  10   36.13    2.02 
  -5  -2  10   50.55    2.13 
  -4  -2  10   33.37    1.52 
  -3  -2  10   41.98    1.83 
  -2  -2  10   62.67    2.58 
  -1  -2  10   29.61    1.47 
   0  -2  10   78.89    5.58 
   1  -2  10   38.23    3.19 
   2  -2  10   25.65    2.33 
   3  -2  10   11.85    1.46 
   4  -2  10   45.79    3.63 
   5  -2  10    2.47    0.71 
  -9  -1  10   25.80    1.76 
  -8  -1  10    2.76    0.57 
  -7  -1  10   21.34    2.24 
  -6  -1  10   14.32    1.67 
  -5  -1  10   32.06    2.85 
  -4  -1  10   19.37    2.04 
  -3  -1  10  154.74    7.19 
  -2  -1  10    4.57    0.64 
  -1  -1  10   39.70    3.34 
   0  -1  10   20.16    1.97 
   1  -1  10  118.11    7.66 
   2  -1  10    7.87    1.29 
   3  -1  10   35.89    3.05 
   4  -1  10   10.15    1.30 
   5  -1  10   68.52    4.63 
  -9   0  10   47.78    2.76 
  -8   0  10   11.35    0.94 
  -7   0  10   37.14    2.08 
  -6   0  10   35.72    3.11 
  -5   0  10   43.22    3.55 
  -4   0  10    0.47    0.43 
  -3   0  10  100.22    6.95 
  -2   0  10   35.83    3.00 
  -1   0  10   16.11    1.71 
   0   0  10   18.68    1.96 
   1   0  10   43.46    3.38 
   2   0  10    0.27    0.39 
   3   0  10    4.81    0.96 
   4   0  10    5.57    1.10 
   5   0  10   16.00    1.70 
  -9   1  10   22.99    2.34 
  -8   1  10    1.12    0.34 
  -7   1  10   22.77    1.46 
  -6   1  10   12.76    1.63 
  -5   1  10   31.55    2.85 
  -4   1  10   19.88    2.06 
  -3   1  10  166.80   10.40 
  -2   1  10    5.31    1.16 
  -1   1  10   49.55    3.53 
   0   1  10   20.80    2.02 
   1   1  10  112.12    7.64 
   2   1  10    8.72    1.44 
   3   1  10   35.65    3.08 
   4   1  10    8.55    1.37 
   5   1  10   64.20    4.65 
  -9   2  10   23.37    2.35 
  -8   2  10   11.95    1.06 
  -7   2  10   31.61    1.86 
  -6   2  10   39.98    2.22 
  -5   2  10   53.90    4.13 
  -4   2  10   35.33    3.02 
  -3   2  10   39.42    3.44 
  -2   2  10   68.97    4.83 
  -1   2  10   35.43    2.88 
   0   2  10   79.46    5.63 
   1   2  10   41.00    3.29 
   2   2  10   24.39    2.34 
   3   2  10   13.91    1.63 
   4   2  10   45.36    3.72 
   5   2  10    2.31    0.71 
  -9   3  10   13.65    1.68 
  -8   3  10   19.25    1.40 
  -7   3  10   24.93    1.69 
  -6   3  10   34.01    2.06 
  -5   3  10   24.49    1.65 
  -4   3  10   35.85    3.26 
  -3   3  10   70.10    5.22 
  -2   3  10   49.63    3.76 
  -1   3  10   56.43    4.23 
   0   3  10    8.69    1.47 
   1   3  10   55.20    4.10 
   2   3  10    8.77    1.43 
   3   3  10   35.44    3.01 
   4   3  10   14.52    1.70 
   5   3  10   31.00    2.72 
   6   3  10    2.37    0.68 
  -9   4  10    7.96    0.95 
  -8   4  10   11.43    1.13 
  -7   4  10    9.21    0.98 
  -6   4  10   30.32    1.96 
  -5   4  10    4.67    0.75 
  -4   4  10   38.81    2.31 
  -3   4  10    8.12    1.50 
  -2   4  10   50.10    4.02 
  -1   4  10    6.05    1.30 
   0   4  10   63.94    4.90 
   1   4  10   22.21    2.30 
   2   4  10   25.22    2.55 
   3   4  10    5.98    1.31 
   4   4  10   86.52    6.46 
   5   4  10    6.54    0.90 
   6   4  10   32.63    2.18 
  -8   5  10   29.44    1.94 
  -7   5  10    9.58    1.12 
  -6   5  10   80.81    4.24 
  -5   5  10   10.95    1.13 
  -4   5  10   59.58    3.43 
  -3   5  10   22.15    1.60 
  -2   5  10   31.83    2.10 
  -1   5  10    1.78    0.51 
   0   5  10   50.27    4.13 
   1   5  10   19.49    2.11 
   2   5  10   12.17    1.20 
   3   5  10    5.36    0.84 
   4   5  10    5.87    0.92 
   5   5  10    3.90    0.72 
  -8   6  10   13.11    1.29 
  -7   6  10    2.83    0.58 
  -6   6  10   39.13    2.46 
  -5   6  10   12.58    1.25 
  -4   6  10   62.30    3.34 
  -3   6  10   14.41    1.26 
  -2   6  10   85.74    4.54 
  -1   6  10    4.68    0.83 
   0   6  10   76.53    4.10 
   1   6  10    1.02    0.44 
   2   6  10   95.48    4.93 
   3   6  10   11.89    1.31 
   4   6  10   87.12    4.47 
   5   6  10    2.46    0.64 
  -7   7  10   16.47    1.46 
  -6   7  10   41.47    2.56 
  -5   7  10   15.80    1.46 
  -4   7  10   32.01    2.18 
  -3   7  10   23.30    1.84 
  -2   7  10   32.38    2.17 
  -1   7  10   16.68    1.44 
   0   7  10   30.84    2.05 
   1   7  10   44.31    2.83 
   2   7  10   14.58    1.38 
   3   7  10   32.35    2.22 
   4   7  10    6.61    0.99 
  -6   8  10   17.72    1.61 
  -5   8  10   43.90    2.78 
  -4   8  10   17.65    1.52 
  -3   8  10   24.04    1.86 
  -2   8  10   14.87    1.44 
  -1   8  10   13.44    1.51 
   0   8  10   19.24    1.60 
   1   8  10   15.27    1.46 
   2   8  10   18.49    1.70 
   3   8  10    1.90    0.61 
  -5   9  10   22.81    1.89 
  -4   9  10    0.04    0.43 
  -3   9  10   33.18    2.33 
  -2   9  10    0.42    0.45 
  -1   9  10   23.46    1.90 
   0   9  10    4.61    0.88 
   1   9  10   56.33    3.32 
   2   9  10    3.56    0.83 
  -4  10  10    2.96    0.84 
  -3  10  10   33.09    2.34 
  -2  10  10    3.20    0.80 
  -1  10  10   22.13    1.89 
   0  10  10    6.07    1.03 
   1  10  10    7.99    1.22 
  -4  -9  11    6.24    1.07 
  -3  -9  11   24.56    2.10 
  -2  -9  11    2.70    0.82 
  -1  -9  11   27.66    2.20 
   0  -9  11    0.32    0.54 
   1  -9  11   56.12    3.39 
  -6  -8  11   10.59    1.37 
  -5  -8  11    0.42    0.54 
  -4  -8  11   11.79    1.36 
  -3  -8  11    3.28    0.75 
  -2  -8  11   14.01    1.53 
  -1  -8  11    1.21    0.54 
   0  -8  11    6.95    1.13 
   1  -8  11   -0.49    0.48 
   2  -8  11   13.39    1.66 
  -7  -7  11    6.50    1.56 
  -6  -7  11    1.53    0.59 
  -5  -7  11    7.22    1.14 
  -4  -7  11    7.70    1.61 
  -3  -7  11   22.09    1.79 
  -2  -7  11    5.00    0.95 
  -1  -7  11   20.13    1.63 
   0  -7  11    5.03    0.90 
   1  -7  11   46.48    2.94 
   2  -7  11   -0.37    0.44 
   3  -7  11   17.90    2.42 
  -7  -6  11    9.01    1.18 
  -6  -6  11   63.03    3.63 
  -5  -6  11   11.43    1.23 
  -4  -6  11   27.34    1.98 
  -3  -6  11    4.91    0.86 
  -2  -6  11  101.78    5.26 
  -1  -6  11    0.39    0.35 
   0  -6  11   68.75    3.89 
   1  -6  11    2.26    0.59 
   2  -6  11   69.55    5.13 
   3  -6  11    0.60    0.73 
   4  -6  11   52.56    4.03 
  -8  -5  11   17.78    2.28 
  -7  -5  11    3.88    0.71 
  -6  -5  11    6.83    0.92 
  -5  -5  11    1.47    0.52 
  -4  -5  11   10.83    1.11 
  -3  -5  11    0.02    0.29 
  -2  -5  11    9.49    1.18 
  -1  -5  11    0.56    0.35 
   0  -5  11    2.44    0.62 
   1  -5  11    1.47    0.55 
   2  -5  11    1.16    0.68 
   3  -5  11    1.69    0.75 
   4  -5  11   -1.16    0.56 
  -8  -4  11    8.37    1.58 
  -7  -4  11    3.83    0.66 
  -6  -4  11   27.24    1.81 
  -5  -4  11    1.14    0.39 
  -4  -4  11   20.20    1.47 
  -3  -4  11   13.60    1.25 
  -2  -4  11   81.93    3.20 
  -1  -4  11    5.24    0.60 
   0  -4  11   50.53    2.24 
   1  -4  11    3.06    0.94 
   2  -4  11   50.41    4.12 
   3  -4  11    1.82    0.70 
   4  -4  11   38.10    3.11 
   5  -4  11    1.27    0.88 
  -8  -3  11    9.14    1.00 
  -7  -3  11   13.80    0.85 
  -6  -3  11   16.73    1.19 
  -5  -3  11   26.41    1.66 
  -4  -3  11   14.68    0.85 
  -3  -3  11   35.31    1.62 
  -2  -3  11    4.60    0.54 
  -1  -3  11   23.18    1.30 
   0  -3  11    5.70    1.17 
   1  -3  11   38.16    3.20 
   2  -3  11    1.42    0.66 
   3  -3  11   15.84    1.85 
   4  -3  11    1.17    0.66 
   5  -3  11   11.76    1.61 
  -9  -2  11   19.41    1.57 
  -8  -2  11    1.10    0.41 
  -7  -2  11    1.65    0.71 
  -6  -2  11   17.52    2.08 
  -5  -2  11    6.69    1.30 
  -4  -2  11   14.24    0.84 
  -3  -2  11   21.60    1.15 
  -2  -2  11   80.95    4.07 
  -1  -2  11    8.41    1.51 
   0  -2  11   42.64    3.64 
   1  -2  11    3.23    0.86 
   2  -2  11   34.42    2.81 
   3  -2  11    0.72    0.49 
   4  -2  11   42.29    3.31 
   5  -2  11    1.23    0.82 
  -9  -1  11   11.49    1.19 
  -8  -1  11    8.70    1.49 
  -7  -1  11   10.27    1.70 
  -6  -1  11    3.84    1.07 
  -5  -1  11   31.24    2.97 
  -4  -1  11   17.52    1.97 
  -3  -1  11  112.86    7.41 
  -2  -1  11   11.86    1.56 
  -1  -1  11   71.94    5.41 
   0  -1  11    2.59    0.76 
   1  -1  11  101.23    7.05 
   2  -1  11    3.73    0.99 
   3  -1  11   43.71    3.55 
   4  -1  11    0.72    0.52 
   5  -1  11   52.39    3.91 
  -9   0  11    9.41    1.11 
  -8   0  11   16.10    1.94 
  -7   0  11   17.72    2.00 
  -6   0  11    2.63    0.76 
  -5   0  11   18.29    2.06 
  -4   0  11    0.26    0.38 
  -3   0  11   27.12    2.60 
  -2   0  11    0.36    0.35 
  -1   0  11   15.21    1.81 
   0   0  11    2.96    0.82 
   1   0  11    2.52    0.78 
   2   0  11    5.66    1.10 
   3   0  11    1.39    0.69 
   4   0  11    0.47    0.51 
   5   0  11   -0.32    0.52 
  -9   1  11   11.89    1.79 
  -8   1  11    8.42    0.88 
  -7   1  11   13.92    1.10 
  -6   1  11    1.39    0.57 
  -5   1  11   34.64    3.06 
  -4   1  11   16.40    1.92 
  -3   1  11   99.18    7.29 
  -2   1  11   12.61    1.64 
  -1   1  11   76.82    5.49 
   0   1  11    0.97    0.55 
   1   1  11  102.62    7.09 
   2   1  11    3.06    0.89 
   3   1  11   44.64    3.61 
   4   1  11    1.42    0.71 
   5   1  11   48.69    3.94 
  -9   2  11   25.83    2.42 
  -8   2  11   -0.44    0.31 
  -7   2  11    1.50    0.42 
  -6   2  11   18.89    1.39 
  -5   2  11    7.82    1.40 
  -4   2  11   15.80    1.85 
  -3   2  11   23.39    2.39 
  -2   2  11   83.88    6.05 
  -1   2  11    8.44    1.51 
   0   2  11   42.99    3.67 
   1   2  11    3.76    0.96 
   2   2  11   28.48    2.74 
   3   2  11    0.26    0.47 
   4   2  11   35.10    3.22 
   5   2  11    1.82    0.79 
  -8   3  11    8.63    1.01 
  -6   3  11   16.29    1.31 
  -5   3  11   26.93    1.81 
  -4   3  11   13.54    1.79 
  -3   3  11   32.94    3.13 
  -2   3  11    2.80    0.80 
  -1   3  11   30.57    2.65 
   0   3  11    6.73    1.39 
   1   3  11   38.56    3.30 
   2   3  11    0.86    0.53 
   3   3  11   18.09    2.03 
   4   3  11    0.12    0.53 
   5   3  11   16.38    1.87 
  -8   4  11    8.89    1.02 
  -7   4  11    4.60    0.75 
  -6   4  11   29.78    1.94 
  -5   4  11    1.46    0.42 
  -4   4  11   19.05    1.50 
  -3   4  11   12.62    2.03 
  -2   4  11   74.33    5.85 
  -1   4  11    5.03    1.11 
   0   4  11   48.95    4.06 
   1   4  11    2.38    0.81 
   2   4  11   55.81    4.35 
   3   4  11    3.34    0.92 
   4   4  11   36.63    3.25 
   5   4  11    1.57    0.56 
  -8   5  11   19.65    1.52 
  -7   5  11    5.45    0.87 
  -6   5  11    3.78    0.73 
  -5   5  11    3.02    0.62 
  -4   5  11   12.25    1.22 
  -3   5  11   -0.30    0.26 
  -2   5  11    7.77    1.02 
  -1   5  11    0.36    0.30 
   0   5  11    3.63    0.98 
   1   5  11    0.72    0.61 
   2   5  11    0.22    0.34 
   3   5  11    0.82    0.46 
   4   5  11    0.05    0.43 
  -7   6  11    8.09    1.08 
  -6   6  11   68.35    3.70 
  -5   6  11   11.61    1.24 
  -4   6  11   30.29    2.07 
  -3   6  11    4.23    0.79 
  -2   6  11  104.37    5.28 
  -1   6  11    0.12    0.34 
   0   6  11   63.21    3.76 
   1   6  11    3.23    0.69 
   2   6  11   62.12    3.64 
   3   6  11    0.85    0.44 
   4   6  11   53.23    3.05 
  -7   7  11    7.24    1.47 
  -6   7  11    2.30    0.66 
  -5   7  11   10.55    1.30 
  -4   7  11    9.42    1.18 
  -3   7  11   21.59    1.76 
  -2   7  11    7.97    1.18 
  -1   7  11   15.41    1.46 
   0   7  11    6.59    0.98 
   1   7  11   41.32    2.75 
   2   7  11    0.83    0.49 
   3   7  11   16.03    1.50 
  -6   8  11   13.90    1.43 
  -5   8  11    0.54    0.47 
  -4   8  11   17.51    1.56 
  -3   8  11    2.15    0.56 
  -2   8  11   15.55    1.55 
  -1   8  11    1.22    0.45 
   0   8  11    8.04    1.15 
   1   8  11    0.17    0.42 
   2   8  11   21.14    1.73 
  -4   9  11    5.75    1.05 
  -3   9  11   25.93    2.10 
  -2   9  11    2.97    0.72 
  -1   9  11   23.63    1.97 
   0   9  11    1.47    0.58 
   1   9  11   43.85    3.08 
  -4  -8  12    1.90    0.68 
  -3  -8  12    7.60    1.17 
  -2  -8  12   12.44    1.52 
  -1  -8  12    0.61    0.56 
   0  -8  12    6.43    1.16 
   1  -8  12    1.87    0.76 
  -6  -7  12    0.94    0.66 
  -5  -7  12   31.26    2.19 
  -4  -7  12    1.13    0.50 
  -3  -7  12   42.78    2.75 
  -2  -7  12    1.49    0.57 
  -1  -7  12   32.11    2.30 
   0  -7  12    4.91    1.02 
   1  -7  12   32.10    2.42 
   2  -7  12    0.61    0.89 
  -6  -6  12   57.91    3.39 
  -5  -6  12    5.16    0.88 
  -4  -6  12   68.12    3.84 
  -3  -6  12    0.04    0.30 
  -2  -6  12   71.21    3.99 
  -1  -6  12    4.07    0.86 
   0  -6  12   77.33    4.47 
   1  -6  12    2.38    0.65 
   2  -6  12   48.40    4.08 
   3  -6  12    0.58    0.73 
  -6  -5  12    4.89    0.79 
  -5  -5  12    5.00    0.76 
  -4  -5  12    2.82    0.59 
  -3  -5  12    2.35    0.61 
  -2  -5  12    3.18    0.65 
  -1  -5  12    5.81    0.98 
   0  -5  12    0.78    0.42 
   1  -5  12    2.41    0.87 
   2  -5  12    9.58    1.63 
   3  -5  12    4.74    1.15 
  -7  -4  12    2.37    0.91 
  -6  -4  12  128.50    6.11 
  -5  -4  12    1.49    0.43 
  -4  -4  12   43.49    2.48 
  -3  -4  12    4.62    0.72 
  -2  -4  12   84.25    4.32 
  -1  -4  12    0.14    0.28 
   0  -4  12   27.24    2.95 
   1  -4  12    1.02    0.68 
   2  -4  12   39.52    3.45 
   3  -4  12    1.26    0.72 
   4  -4  12   44.81    3.66 
  -8  -3  12   12.56    1.91 
  -7  -3  12   28.44    1.89 
  -6  -3  12    1.26    0.68 
  -5  -3  12   28.21    1.75 
  -4  -3  12    3.49    0.62 
  -3  -3  12   38.34    2.28 
  -2  -3  12    3.04    0.94 
  -1  -3  12   17.49    2.08 
   0  -3  12    4.76    1.15 
   1  -3  12   27.34    2.84 
   2  -3  12    1.38    0.72 
   3  -3  12   19.17    2.24 
   4  -3  12   13.19    1.76 
  -8  -2  12   28.15    1.86 
  -7  -2  12   12.00    1.97 
  -6  -2  12   79.98    6.22 
  -5  -2  12    1.33    0.65 
  -4  -2  12   54.49    4.49 
  -3  -2  12    5.71    1.19 
  -2  -2  12   41.36    3.46 
  -1  -2  12    1.35    0.53 
   0  -2  12   25.87    2.62 
   1  -2  12    2.78    0.85 
   2  -2  12   25.91    2.38 
   3  -2  12   16.97    2.00 
   4  -2  12   28.39    2.69 
  -8  -1  12    6.56    1.42 
  -7  -1  12   93.87    6.91 
  -6  -1  12    2.22    0.81 
  -5  -1  12  126.89    8.73 
  -4  -1  12    1.19    0.69 
  -3  -1  12  115.64    7.64 
  -2  -1  12    0.38    0.47 
  -1  -1  12   32.21    3.00 
   0  -1  12   -0.12    0.41 
   1  -1  12   67.79    5.15 
   2  -1  12    2.24    0.78 
   3  -1  12   48.79    4.18 
   4  -1  12    3.14    0.91 
   5  -1  12   36.44    3.33 
  -8   0  12    7.48    1.52 
  -7   0  12    1.07    0.71 
  -6   0  12    1.15    0.65 
  -5   0  12    0.44    0.60 
  -4   0  12   -0.16    0.43 
  -3   0  12    0.23    0.44 
  -2   0  12    4.52    1.04 
  -1   0  12    1.20    0.59 
   0   0  12   10.74    1.78 
   1   0  12    5.22    1.24 
   2   0  12   22.39    2.36 
   3   0  12    7.83    1.36 
   4   0  12    0.60    0.61 
   5   0  12   17.64    2.13 
  -8   1  12    6.00    1.21 
  -7   1  12   94.74    4.71 
  -6   1  12    1.98    0.82 
  -5   1  12  122.43    8.68 
  -4   1  12    0.20    0.51 
  -3   1  12   97.76    7.44 
  -2   1  12    0.58    0.52 
  -1   1  12   42.02    3.29 
   0   1  12    0.28    0.41 
   1   1  12   64.61    5.17 
   2   1  12    1.45    0.72 
   3   1  12   58.36    4.38 
   4   1  12    2.15    0.81 
   5   1  12   40.11    3.39 
  -8   2  12   24.65    1.76 
  -7   2  12    9.98    1.05 
  -6   2  12   84.84    4.31 
  -5   2  12    0.43    0.50 
  -4   2  12   55.85    4.54 
  -3   2  12    4.94    1.25 
  -2   2  12   44.35    3.55 
  -1   2  12    2.62    0.88 
   0   2  12   24.49    2.61 
   1   2  12    2.39    0.88 
   2   2  12   20.87    2.29 
   3   2  12   19.51    2.12 
   4   2  12   25.50    2.68 
  -8   3  12    7.35    1.01 
  -7   3  12   30.62    1.99 
  -6   3  12    1.72    0.49 
  -5   3  12   30.42    2.01 
  -4   3  12    4.27    1.19 
  -3   3  12   42.55    3.63 
  -2   3  12    1.63    0.69 
  -1   3  12   25.67    2.39 
   0   3  12    5.54    1.26 
   1   3  12   34.12    3.08 
   2   3  12    3.54    0.93 
   3   3  12   25.98    2.52 
   4   3  12   12.92    2.02 
  -7   4  12    1.69    0.54 
  -6   4  12  128.54    6.29 
  -5   4  12    2.01    0.52 
  -4   4  12   37.91    2.51 
  -3   4  12    5.88    1.44 
  -2   4  12   83.39    6.31 
  -1   4  12    0.37    0.56 
   0   4  12   31.32    3.11 
   1   4  12    1.89    0.81 
   2   4  12   35.20    3.45 
   3   4  12    2.16    0.81 
   4   4  12   47.69    3.94 
  -7   5  12    0.41    0.42 
  -6   5  12    4.80    0.83 
  -5   5  12    3.07    0.69 
  -4   5  12    3.64    0.71 
  -3   5  12    1.42    0.47 
  -2   5  12    3.74    0.79 
  -1   5  12    5.36    0.95 
   0   5  12    1.22    0.79 
   1   5  12    1.30    0.84 
   2   5  12   11.34    1.35 
   3   5  12    3.77    0.81 
  -6   6  12   60.04    3.47 
  -5   6  12    6.48    1.07 
  -4   6  12   70.04    3.91 
  -3   6  12    0.28    0.35 
  -2   6  12   70.81    4.00 
  -1   6  12    2.55    0.61 
   0   6  12   90.96    4.58 
   1   6  12    2.98    0.66 
   2   6  12   51.33    3.03 
   3   6  12    1.23    0.49 
  -6   7  12    1.82    0.65 
  -5   7  12   24.70    2.02 
  -4   7  12    0.78    0.48 
  -3   7  12   40.48    2.70 
  -2   7  12    2.00    0.81 
  -1   7  12   29.41    2.22 
   0   7  12    6.97    1.11 
   1   7  12   32.50    2.36 
   2   7  12    3.97    0.81 
  -4   8  12    3.54    0.76 
  -3   8  12    4.45    0.85 
  -2   8  12   15.47    1.59 
  -1   8  12    1.23    0.58 
   0   8  12    7.06    1.09 
   1   8  12    1.12    0.61 
  -4  -7  13    6.64    1.03 
  -3  -7  13   30.30    2.26 
  -2  -7  13   17.18    1.66 
  -1  -7  13   31.12    2.37 
   0  -7  13   22.84    1.94 
  -5  -6  13    6.02    0.94 
  -4  -6  13   45.32    2.91 
  -3  -6  13    7.92    1.10 
  -2  -6  13   87.02    4.72 
  -1  -6  13    6.82    1.10 
   0  -6  13   36.96    2.60 
   1  -6  13    9.73    1.79 
  -6  -5  13    4.23    1.27 
  -5  -5  13    0.33    0.42 
  -4  -5  13    6.89    0.97 
  -3  -5  13    5.98    0.94 
  -2  -5  13   35.79    2.37 
  -1  -5  13    0.38    0.45 
   0  -5  13   54.73    4.72 
   1  -5  13   10.84    1.93 
   2  -5  13   21.56    2.53 
  -7  -4  13    2.59    0.88 
  -6  -4  13   53.23    4.84 
  -5  -4  13    0.77    0.39 
  -4  -4  13   46.28    2.68 
  -3  -4  13    1.31    0.44 
  -2  -4  13   47.44    4.15 
  -1  -4  13    7.82    1.68 
   0  -4  13   65.22    5.05 
   1  -4  13    8.63    1.61 
   2  -4  13   35.11    3.22 
   3  -4  13    0.94    0.74 
  -7  -3  13   14.26    2.34 
  -6  -3  13    5.72    1.45 
  -5  -3  13   29.44    3.00 
  -4  -3  13    9.47    1.75 
  -3  -3  13   24.94    2.67 
  -2  -3  13   33.33    3.28 
  -1  -3  13   14.56    2.02 
   0  -3  13   20.45    2.24 
   1  -3  13   62.36    4.74 
   2  -3  13   42.50    3.76 
   3  -3  13   10.56    1.77 
  -7  -2  13    3.60    1.15 
  -6  -2  13   42.15    3.85 
  -5  -2  13    1.22    0.83 
  -4  -2  13   19.15    2.27 
  -3  -2  13   27.08    2.69 
  -2  -2  13   56.28    4.58 
  -1  -2  13   28.46    2.95 
   0  -2  13   43.56    3.73 
   1  -2  13   67.18    5.20 
   2  -2  13   60.02    4.65 
   3  -2  13   12.62    1.93 
  -7  -1  13   41.17    3.72 
  -6  -1  13    0.53    0.71 
  -5  -1  13   73.53    6.05 
  -4  -1  13    6.09    1.34 
  -3  -1  13   43.37    3.93 
  -2  -1  13    1.91    0.75 
  -1  -1  13   79.30    5.91 
   0  -1  13   16.16    2.04 
   1  -1  13   71.73    5.45 
   2  -1  13    2.35    0.94 
   3  -1  13   56.97    4.58 
   4  -1  13   17.83    2.07 
  -7   0  13   -0.19    0.60 
  -6   0  13    6.07    1.38 
  -5   0  13   10.85    1.98 
  -4   0  13   13.78    2.18 
  -3   0  13   15.48    2.31 
  -2   0  13    1.37    0.68 
  -1   0  13   29.39    2.89 
   0   0  13    1.03    0.67 
   1   0  13   72.38    5.58 
   2   0  13   36.33    3.27 
   3   0  13   34.47    3.21 
   4   0  13    3.63    1.11 
  -7   1  13   39.40    2.44 
  -6   1  13    0.51    0.57 
  -5   1  13   87.08    6.25 
  -4   1  13    5.01    1.22 
  -3   1  13   52.17    4.17 
  -2   1  13    0.99    0.61 
  -1   1  13   77.97    5.89 
   0   1  13   11.50    1.92 
   1   1  13   70.47    5.45 
   2   1  13    1.93    0.86 
   3   1  13   56.83    4.63 
   4   1  13   17.18    2.10 
  -7   2  13    3.73    0.78 
  -6   2  13   41.54    2.56 
  -5   2  13    0.52    0.61 
  -4   2  13   17.30    2.20 
  -3   2  13   23.65    2.62 
  -2   2  13   53.87    4.58 
  -1   2  13   31.53    3.03 
   0   2  13   39.70    3.69 
   1   2  13   70.53    5.35 
   2   2  13   56.88    4.70 
   3   2  13   13.67    2.11 
  -7   3  13   16.35    1.48 
  -6   3  13    6.41    0.98 
  -5   3  13   29.22    2.07 
  -4   3  13   10.68    1.95 
  -3   3  13   26.24    2.74 
  -2   3  13   34.09    3.33 
  -1   3  13   18.51    2.19 
   0   3  13   19.41    2.35 
   1   3  13   57.08    4.70 
   2   3  13   44.38    3.93 
   3   3  13   11.26    1.98 
  -7   4  13    2.59    0.72 
  -6   4  13   61.84    3.45 
  -5   4  13    1.44    0.56 
  -4   4  13   45.70    2.86 
  -3   4  13    1.22    0.72 
  -2   4  13   45.77    4.18 
  -1   4  13    8.58    1.57 
   0   4  13   58.82    4.99 
   1   4  13    8.43    1.74 
   2   4  13   33.62    3.33 
   3   4  13    0.91    0.72 
  -6   5  13    3.01    0.66 
  -5   5  13    2.14    0.65 
  -4   5  13    6.53    1.09 
  -3   5  13    3.64    0.77 
  -2   5  13   34.91    2.43 
  -1   5  13    0.57    0.50 
   0   5  13   56.85    3.38 
   1   5  13   10.90    1.46 
   2   5  13   21.91    1.83 
  -5   6  13    5.49    0.97 
  -4   6  13   49.24    3.04 
  -3   6  13    5.62    0.90 
  -2   6  13   87.28    4.76 
  -1   6  13    7.79    1.12 
   0   6  13   35.24    2.52 
   1   6  13    6.21    1.05 
  -4   7  13    5.19    0.97 
  -3   7  13   29.50    2.26 
  -2   7  13   13.95    1.45 
  -1   7  13   27.56    2.21 
   0   7  13   20.02    1.85 
  -3  -6  14    2.60    0.80 
  -2  -6  14   19.74    1.81 
  -1  -6  14    4.31    1.38 
  -5  -5  14    4.00    1.11 
  -4  -5  14   22.79    2.79 
  -3  -5  14    2.99    0.70 
  -2  -5  14   25.35    2.89 
  -1  -5  14    1.42    0.94 
   0  -5  14   23.59    2.65 
   1  -5  14   12.15    2.04 
  -5  -4  14    0.79    0.84 
  -4  -4  14    8.31    1.76 
  -3  -4  14    5.82    1.49 
  -2  -4  14   18.61    2.35 
  -1  -4  14    3.49    1.16 
   0  -4  14    9.11    1.65 
   1  -4  14    3.19    1.19 
  -6  -3  14   24.03    2.80 
  -5  -3  14    9.01    1.75 
  -4  -3  14   17.27    2.34 
  -3  -3  14   17.85    2.26 
  -2  -3  14   28.26    2.93 
  -1  -3  14   15.96    2.11 
   0  -3  14   34.95    3.43 
   1  -3  14   11.29    1.91 
   2  -3  14   23.05    2.58 
  -6  -2  14   20.39    2.54 
  -5  -2  14   23.00    2.76 
  -4  -2  14    6.98    1.47 
  -3  -2  14   35.51    3.52 
  -2  -2  14   27.21    2.82 
  -1  -2  14   20.83    2.47 
   0  -2  14   16.02    2.38 
   1  -2  14   46.36    4.05 
   2  -2  14    2.51    1.10 
  -6  -1  14    8.95    1.75 
  -5  -1  14   12.54    2.12 
  -4  -1  14    5.39    1.40 
  -3  -1  14   28.90    3.03 
  -2  -1  14    7.99    1.60 
  -1  -1  14    8.76    1.61 
   0  -1  14    2.57    1.05 
   1  -1  14   29.85    3.15 
   2  -1  14   18.59    2.42 
  -7   0  14   26.09    2.91 
  -6   0  14    1.70    0.82 
  -5   0  14   17.03    2.27 
  -4   0  14    0.54    0.65 
  -3   0  14   42.39    3.92 
  -2   0  14   18.30    2.24 
  -1   0  14   32.58    3.15 
   0   0  14    1.11    0.66 
   1   0  14   52.19    4.42 
   2   0  14    2.09    0.87 
  -6   1  14    7.54    1.62 
  -5   1  14    9.90    2.00 
  -4   1  14    3.27    1.09 
  -3   1  14   29.17    3.04 
  -2   1  14    8.30    1.75 
  -1   1  14    9.77    1.88 
   0   1  14    2.46    1.09 
   1   1  14   33.90    3.29 
   2   1  14   20.29    2.46 
  -6   2  14   19.94    1.66 
  -5   2  14   27.42    2.89 
  -4   2  14    6.74    1.56 
  -3   2  14   36.33    3.55 
  -2   2  14   25.43    2.79 
  -1   2  14   21.85    2.46 
   0   2  14   11.47    1.98 
   1   2  14   45.80    4.05 
   2   2  14    3.80    1.12 
  -6   3  14   25.77    1.95 
  -5   3  14    8.39    1.19 
  -4   3  14   19.09    2.34 
  -3   3  14   11.94    2.07 
  -2   3  14   24.37    2.81 
  -1   3  14   18.25    2.33 
   0   3  14   34.61    3.50 
   1   3  14   11.56    2.03 
   2   3  14   18.06    2.41 
  -5   4  14    0.59    0.48 
  -4   4  14    8.51    1.18 
  -3   4  14    7.48    1.64 
  -2   4  14   21.76    3.13 
  -1   4  14    5.08    1.27 
   0   4  14    8.17    1.66 
   1   4  14    3.50    1.11 
  -5   5  14    1.65    0.65 
  -4   5  14   22.05    1.88 
  -3   5  14    4.63    0.90 
  -2   5  14   27.10    2.08 
  -1   5  14    1.56    0.57 
   0   5  14   18.46    1.78 
   1   5  14   18.54    1.77 
  -3   6  14    2.63    0.76 
  -2   6  14   21.45    1.92 
  -1   6  14    3.24    0.82 
  -3  -4  15    6.63    1.54 
  -2  -4  15    0.47    0.75 
  -1  -4  15    4.23    1.26 
  -4  -3  15    9.53    1.88 
  -3  -3  15    4.43    1.35 
  -2  -3  15   25.43    2.99 
  -1  -3  15    7.31    1.77 
   0  -3  15   10.51    2.01 
  -5  -2  15   23.04    2.82 
  -4  -2  15    3.91    1.36 
  -3  -2  15   32.06    3.27 
  -2  -2  15    9.56    1.85 
  -1  -2  15   34.97    3.48 
   0  -2  15    7.55    1.69 
  -5  -1  15    4.47    1.32 
  -4  -1  15    6.68    1.66 
  -3  -1  15    4.24    1.20 
  -2  -1  15    9.64    1.78 
  -1  -1  15    0.18    0.75 
   0  -1  15    3.39    1.22 
   1  -1  15    0.77    0.80 
  -5   0  15   23.74    2.83 
  -4   0  15    0.57    0.71 
  -3   0  15   28.13    3.10 
  -2   0  15    7.63    1.59 
  -1   0  15   21.07    2.57 
   0   0  15   13.76    2.33 
   1   0  15   26.82    2.95 
  -5   1  15    4.83    1.39 
  -4   1  15    3.01    1.08 
  -3   1  15    4.37    1.22 
  -2   1  15    5.34    1.33 
  -1   1  15   -0.71    0.62 
   0   1  15    1.39    0.85 
   1   1  15    0.67    0.85 
  -5   2  15   23.70    2.81 
  -4   2  15    3.41    1.17 
  -3   2  15   28.43    3.14 
  -2   2  15   12.33    2.05 
  -1   2  15   35.23    3.50 
   0   2  15    6.57    1.53 
  -4   3  15    6.69    1.53 
  -3   3  15    3.41    1.03 
  -2   3  15   27.52    3.07 
  -1   3  15    8.85    1.87 
   0   3  15    7.68    1.83 
  -3   4  15    8.60    1.21 
  -2   4  15    0.18    0.76 
  -1   4  15    5.21    1.41 
   0   0   0    0.00    0.00 
; 
_shelx_hkl_checksum   34617 
  
